# Supplementary material for: Mosquito larvae exposed to a sublethal dose of photosensitive insecticides have altered juvenile development but unaffected adult life history traits
Source: Parasit Vectors. 2023 Nov 11;16:412. doi: 10.1186/s13071-023-06004-8 (PMC10638795; doi:10.1186/s13071-023-06004-8)
Supplement: Supplementary file 1 — Additional file 1: Data. Datasets collected for this manuscript. [file 13071_2023_6004_MOESM1_ESM.xlsx]

## Sheet: Fig. 2, S1, S2
Larval and pupal survival was measured at various times of day following treatment with a PSI and photoperiod. 10 larvae were added to each individual well,these larvae either died or pupated. Survival of larvae and pupae were recorded for each well, or set of 10 larvae, for 120 minutes
20 µM Methylene Blue														50 µM Rose Bengal
2020-11-21	(Hatching Group: 11/12)													2021-03-10	(Hatching Group: 3/1/21)
	Morning														Morning
Time (min)	NT (A) Larval Survival	NT Pupal (A) Survival	NT (B) Larval Survival	NT (B) Pupal Survival	NT (C) Larval Survival	NT (C) Pupal Survival	20 uM (D) Larval Survival	20 uM (D) Pupal Survival	20 uM (E) Larval Survival	20 uM (E) Pupal Survival	20 uM (F) Larval Survival	20 uM (F) Pupal Survival		Time (min)	NT (A) Larval Survival	NT Pupal (A) Survival	NT (B) Larval Survival	NT (B) Pupal Survival	NT (C) Larval Survival	NT (C) Pupal Survival	50 uM (D) Larval Survival	50 uM (D) Pupal Survival	50 uM (E) Larval Survival	50 uM (E) Pupal Survival	50 uM (F) Larval Survival	50 uM (F) Pupal Survival
0	10	0	10	0	10	0	10	0	10	0	10	0		0	10	0	10	0	10	0	10	0	10	0	10	0
20	10	0	10	0	10	0	6	0	2	0	8	0		20	10	0	10	0	10	0	10	0	10	0	10	0
40	10	0	10	0	10	0	1	0	0	0	1	0		40	10	0	10	0	10	0	10	0	10	0	10	0
60	10	0	10	0	10	0	0	0	0	0	0	0		60	10	0	10	0	10	0	9	0	9	0	10	0
80	10	0	10	0	10	0	0	0	0	0	0	0		80	10	0	10	0	10	0	7	0	6	0	9	0
100	10	0	10	0	10	0	0	0	0	0	0	0		100	10	0	10	0	10	0	6	0	4	0	6	0
120	10	0	10	0	10	0	0	0	0	0	0	0		120	10	0	10	0	10	0	3	0	4	0	5	0
2020-11-21	(Hatching Group: 11/12)													2021-03-10	(Hatching Group: 3/1/21)
	Morning														Morning
Time (min)	NT (A) Larval Survival	NT Pupal (A) Survival	NT (B) Larval Survival	NT (B) Pupal Survival	NT (C) Larval Survival	NT (C) Pupal Survival	20 uM (D) Larval Survival	20 uM (D) Pupal Survival	20 uM (E) Larval Survival	20 uM (E) Pupal Survival	20 uM (F) Larval Survival	20 uM (F) Pupal Survival		Time (min)	NT (A) Larval Survival	NT Pupal (A) Survival	NT (B) Larval Survival	NT (B) Pupal Survival	NT (C) Larval Survival	NT (C) Pupal Survival	50 uM (D) Larval Survival	50 uM (D) Pupal Survival	50 uM (E) Larval Survival	50 uM (E) Pupal Survival	50 uM (F) Larval Survival	50 uM (F) Pupal Survival
0	10	0	10	0	10	0	10	0	10	0	10	0		0	10	0	10	0	10	0	10	0	10	0	10	0
20	10	0	10	0	10	0	8	0	6	0	7	0		20	10	0	10	0	10	0	10	0	10	0	10	0
40	10	0	10	0	10	0	1	0	0	0	1	0		40	10	0	10	0	10	0	10	0	10	0	10	0
60	10	0	10	0	10	0	0	0	0	0	0	0		60	10	0	10	0	10	0	9	0	10	0	10	0
80	10	0	10	0	10	0	0	0	0	0	0	0		80	10	0	10	0	10	0	8	0	9	0	7	0
100	10	0	10	0	10	0	0	0	0	0	0	0		100	10	0	10	0	10	0	4	0	9	0	7	0
120	10	0	10	0	10	0	0	0	0	0	0	0		120	10	0	10	0	10	0	3	0	7	0	4	0
2020-11-21	(Hatching Group: 11/12)													2021-03-10	(Hatching Group: 3/1/21)
	Afternoon														Afternoon
Time (min)	NT (A) Larval Survival	NT Pupal (A) Survival	NT (B) Larval Survival	NT (B) Pupal Survival	NT (C) Larval Survival	NT (C) Pupal Survival	20 uM (D) Larval Survival	20 uM (D) Pupal Survival	20 uM (E) Larval Survival	20 uM (E) Pupal Survival	20 uM (F) Larval Survival	20 uM (F) Pupal Survival		Time (min)	NT (A) Larval Survival	NT Pupal (A) Survival	NT (B) Larval Survival	NT (B) Pupal Survival	NT (C) Larval Survival	NT (C) Pupal Survival	50 uM (D) Larval Survival	50 uM (D) Pupal Survival	50 uM (E) Larval Survival	50 uM (E) Pupal Survival	50 uM (F) Larval Survival	50 uM (F) Pupal Survival
0	10	0	10	0	10	0	10	0	10	0	10	0		0	10	0	10	0	10	0	10	0	10	0	10	0
20	10	0	10	0	10	0	8	0	4	0	5	0		20	10	0	10	0	10	0	10	0	10	0	10	0
40	10	0	10	0	10	0	0	0	0	0	0	0		40	10	0	10	0	10	0	5	0	1	0	8	0
60	10	0	10	0	10	0	0	0	0	0	0	0		60	10	0	10	0	10	0	2	0	1	0	5	0
80	10	0	10	0	10	0	0	0	0	0	0	0		80	10	0	10	0	10	0	1	0	1	0	4	0
100	10	0	10	0	10	0	0	0	0	0	0	0		100	10	0	10	0	10	0	1	0	1	0	1	0
120	10	0	10	0	10	0	0	0	0	0	0	0		120	10	0	10	0	10	0	1	0	1	0	1	0
2020-11-21	(Hatching Group: 11/12)													2021-03-10	(Hatching Group: 3/1/21)
	Afternoon														Afternoon
Time (min)	NT (A) Larval Survival	NT Pupal (A) Survival	NT (B) Larval Survival	NT (B) Pupal Survival	NT (C) Larval Survival	NT (C) Pupal Survival	20 uM (D) Larval Survival	20 uM (D) Pupal Survival	20 uM (E) Larval Survival	20 uM (E) Pupal Survival	20 uM (F) Larval Survival	20 uM (F) Pupal Survival		Time (min)	NT (A) Larval Survival	NT Pupal (A) Survival	NT (B) Larval Survival	NT (B) Pupal Survival	NT (C) Larval Survival	NT (C) Pupal Survival	50 uM (D) Larval Survival	50 uM (D) Pupal Survival	50 uM (E) Larval Survival	50 uM (E) Pupal Survival	50 uM (F) Larval Survival	50 uM (F) Pupal Survival
0	10	0	10	0	10	0	10	0	10	0	10	0		0	10	0	10	0	10	0	10	0	10	0	10	0
20	10	0	10	0	10	0	0	0	1	0	3	0		20	10	0	10	0	10	0	10	0	10	0	10	0
40	10	0	10	0	10	0	0	0	0	0	3	0		40	10	0	10	0	10	0	5	0	5	0	8	0
60	10	0	10	0	10	0	0	0	0	0	0	0		60	10	0	10	0	10	0	1	0	3	0	4	0
80	10	0	10	0	10	0	0	0	0	0	0	0		80	10	0	10	0	10	0	1	0	3	0	3	0
100	10	0	10	0	10	0	0	0	0	0	0	0		100	10	0	10	0	10	0	1	0	1	0	2	0
120	10	0	10	0	10	0	0	0	0	0	0	0		120	10	0	10	0	10	0	0	0	1	0	1	0
2020-11-21	(Hatching Group: 11/12)													2021-03-10	(Hatching Group: 3/1/21)
	Evening														Evening
Time (min)	NT (A) Larval Survival	NT Pupal (A) Survival	NT (B) Larval Survival	NT (B) Pupal Survival	NT (C) Larval Survival	NT (C) Pupal Survival	20 uM (D) Larval Survival	20 uM (D) Pupal Survival	20 uM (E) Larval Survival	20 uM (E) Pupal Survival	20 uM (F) Larval Survival	20 uM (F) Pupal Survival		Time (min)	NT (A) Larval Survival	NT Pupal (A) Survival	NT (B) Larval Survival	NT (B) Pupal Survival	NT (C) Larval Survival	NT (C) Pupal Survival	50 uM (D) Larval Survival	50 uM (D) Pupal Survival	50 uM (E) Larval Survival	50 uM (E) Pupal Survival	50 uM (F) Larval Survival	50 uM (F) Pupal Survival
0	10	0	10	0	10	0	10	0	9/10	0	10	0		0	9/9	1	10	0	9/10	0	8/8	2	10	0	10	0
20	10	0	10	0	10	0	5	0	5/8	2/2	7	0		20	9	1	10	0	9	0	8/8	2	10	0	10	0
40	9/9	1/1	9/9	1/1	10	0	0	0	4/8	2/2	3/9	1/1		40	9	1	10	0	9	0	8/8	2	10	0	10	0
60	9/9	1/1	9/9	1/1	10	0	0	0	0/8	2/2	0	1/1		60	9	1	10	0	9	0	6/8	2	7	0	9	0
80	6/6	4/4	9/9	1/1	10	0	0	0	0	2/2	0	1/1		80	9	1	10	0	9	0	4/8	2	6	0	8	0
100	6/6	4/4	8/8	2/2	8/8	2/2	0	0	0	2/2	0	1/1		100	9	1	10	0	9	0	2/8	2	4	0	6	0
120	5/5	5/5	8/8	2/2	8/8	2/2	0	0	0	2/2	0	1/1		120	9	1	10	0	9	0	2/8	2	4	0	6	0
2020-11-21	(Hatching Group: 11/12)													2021-03-10	(Hatching Group: 3/1/21)
	Evening														Evening
Time (min)	NT (A) Larval Survival	NT Pupal (A) Survival	NT (B) Larval Survival	NT (B) Pupal Survival	NT (C) Larval Survival	NT (C) Pupal Survival	20 uM (D) Larval Survival	20 uM (D) Pupal Survival	20 uM (E) Larval Survival	20 uM (E) Pupal Survival	20 uM (F) Larval Survival	20 uM (F) Pupal Survival		Time (min)	NT (A) Larval Survival	NT Pupal (A) Survival	NT (B) Larval Survival	NT (B) Pupal Survival	NT (C) Larval Survival	NT (C) Pupal Survival	50 uM (D) Larval Survival	50 uM (D) Pupal Survival	50 uM (E) Larval Survival	50 uM (E) Pupal Survival	50 uM (F) Larval Survival	50 uM (F) Pupal Survival
0	10	0	10	0	10	0	10	0	10	0	10	0		0	9/9	1	10	0	10	0	10	0	9/9	1	9/9	1
20	10	0	8/8	2/2	10	0	7/10	0	6/10	0	6/10	0		20	9	1	10	0	10	0	10	0	9/9	1	8/8	2
40	9/9	1/1	7/7	3/3	10	0	1/9	1/1	0/8	2/2	3/9	1/1		40	9	1	10	0	10	0	9	0	8/9	1	8/8	2
60	8/8	2/2	6/6	4/4	10	0	0/9	1/1	0	2/2	1/9	1/1		60	9	1	10	0	10	0	6	0	6/9	1	6/8	2
80	8/8	2/2	5/5	5/5	10	0	0	1/1	0	2/2	0/9	1/1		80	9	1	10	0	10	0	5	0	2/9	1	5/8	2
100	8/8	2/2	5/5	5/5	10	0	0	1/1	0	2/2	0	1/1		100	9	1	10	0	10	0	3	0	2/9	1	6/8	2
120	8/8	2/2	5/5	5/5	10	0	0	1/1	0	2/2	0	1/1		120	9	1	10	0	10	0	2	0	0	1	2/8	2
2020-11-22	(Hatching Group: 11/12)													2021-03-11	(Hatching Group: 3/1/21)
	Morning														Morning
Time (min)	NT (A) Larval Survival	NT Pupal (A) Survival	NT (B) Larval Survival	NT (B) Pupal Survival	NT (C) Larval Survival	NT (C) Pupal Survival	20 uM (D) Larval Survival	20 uM (D) Pupal Survival	20 uM (E) Larval Survival	20 uM (E) Pupal Survival	20 uM (F) Larval Survival	20 uM (F) Pupal Survival		Time (min)	NT (A) Larval Survival	NT Pupal (A) Survival	NT (B) Larval Survival	NT (B) Pupal Survival	NT (C) Larval Survival	NT (C) Pupal Survival	50 uM (D) Larval Survival	50 uM (D) Pupal Survival	50 uM (E) Larval Survival	50 uM (E) Pupal Survival	50 uM (F) Larval Survival	50 uM (F) Pupal Survival
0	10	0	10	0	10	0	10	0	10	0	10	0		0
20	10	0	10	0	10	0	7/10	0	4/10	0	7/10	0		20
40	10	0	10	0	10	0	0/10	0	0/10	0	2/10	0		40
60	10	0	10	0	10	0	0	0	0	0	0/10	0		60						N/A
80	10	0	10	0	10	0	0	0	0	0	0	0		80
100	10	0	10	0	10	0	0	0	0	0	0	0		100
120	10	0	10	0	10	0	0	0	0	0	0	0		120
2020-11-22	(Hatching Group: 11/12)													2021-03-11	(Hatching Group: 3/1/21)
	Morning														Afternoon
Time (min)	NT (A) Larval Survival	NT Pupal (A) Survival	NT (B) Larval Survival	NT (B) Pupal Survival	NT (C) Larval Survival	NT (C) Pupal Survival	20 uM (D) Larval Survival	20 uM (D) Pupal Survival	20 uM (E) Larval Survival	20 uM (E) Pupal Survival	20 uM (F) Larval Survival	20 uM (F) Pupal Survival		Time (min)	NT (A) Larval Survival	NT Pupal (A) Survival	NT (B) Larval Survival	NT (B) Pupal Survival	NT (C) Larval Survival	NT (C) Pupal Survival	50 uM (D) Larval Survival	50 uM (D) Pupal Survival	50 uM (E) Larval Survival	50 uM (E) Pupal Survival	50 uM (F) Larval Survival	50 uM (F) Pupal Survival
0	10	0	10	0	10	0	10	0	10	0	10	0		0	10	0	10	0	10	0	10	1	10	0	10	0
20	10	0	10	0	10	0	5/10	0	4/10	0	5/10	0		20	10	0	10	0	10	0	10	1	10	0	10	0
40	10	0	10	0	10	0	1/10	0	1/10	0	1/10	0		40	10	0	10	0	10	0	9/9	1	10	0	10	0
60	10	0	10	0	10	0	0/10	0	0/10	0	0/10	0		60	10	0	10	0	10	0	8/9	1	8	0	10	0
80	10	0	10	0	10	0	0	0	0	0	0	0		80	10	0	10	0	10	0	4/9	1	3	0	10	0
100	10	0	10	0	10	0	0	0	0	0	0	0		100	10	0	10	0	10	0	4/9	1	1	0	9	0
120	10	0	10	0	10	0	0	0	0	0	0	0		120	10	0	10	0	10	0	3/9	1	0	0	5	0
2020-11-22	(Hatching Group: 11/12)													2021-03-11	(Hatching Group: 3/1/21)
	Afternoon														Evening
Time (min)	NT (A) Larval Survival	NT Pupal (A) Survival	NT (B) Larval Survival	NT (B) Pupal Survival	NT (C) Larval Survival	NT (C) Pupal Survival	20 uM (D) Larval Survival	20 uM (D) Pupal Survival	20 uM (E) Larval Survival	20 uM (E) Pupal Survival	20 uM (F) Larval Survival	20 uM (F) Pupal Survival		Time (min)	NT (A) Larval Survival	NT Pupal (A) Survival	NT (B) Larval Survival	NT (B) Pupal Survival	NT (C) Larval Survival	NT (C) Pupal Survival	50 uM (D) Larval Survival	50 uM (D) Pupal Survival	50 uM (E) Larval Survival	50 uM (E) Pupal Survival	50 uM (F) Larval Survival	50 uM (F) Pupal Survival
0	10	0	10	0	10	0	10	0	10	0	10	0		0	10	0	9/9	1	8/8	2	9/9	1	10	0	8/8	2
20	10	0	10	0	10	0	4/10	0	6/10	0	8/10	0		20	10	0	9	1	8	2	9/9	1	9/9	1	8/8	2
40	10	0	10	0	10	0	1/10	0	2/10	0	2/10	0		40	10	0	9	1	8	2	9/9	1	8/8	2	8/8	2
60	10	0	10	0	10	0	0/10	0	0/10	0	0/10	0		60	10	0	9	1	7/7	3	9/9	1	6/6	4	7/8	2
80	10	0	10	0	10	0	0	0	0	0	0	0		80	10	0	9	1	7	3	9/9	1	4/6	4	7/8	2
100	10	0	10	0	10	0	0	0	0	0	0	0		100	9	1	9	1	7	3	9/9	1	2/6	4	4/8	2
120	10	0	10	0	10	0	0	0	0	0	0	0		120	9	1	9	1	7	3	7/9	1	2/6	4	1/8	2
2020-11-22	(Hatching Group: 11/12)													2021-03-12	(Hatching Group: 3/1/21)
	Afternoon														Morning
Time (min)	NT (A) Larval Survival	NT Pupal (A) Survival	NT (B) Larval Survival	NT (B) Pupal Survival	NT (C) Larval Survival	NT (C) Pupal Survival	20 uM (D) Larval Survival	20 uM (D) Pupal Survival	20 uM (E) Larval Survival	20 uM (E) Pupal Survival	20 uM (F) Larval Survival	20 uM (F) Pupal Survival		Time (min)	NT (A) Larval Survival	NT Pupal (A) Survival	NT (B) Larval Survival	NT (B) Pupal Survival	NT (C) Larval Survival	NT (C) Pupal Survival	50 uM (D) Larval Survival	50 uM (D) Pupal Survival	50 uM (E) Larval Survival	50 uM (E) Pupal Survival	50 uM (F) Larval Survival	50 uM (F) Pupal Survival
0	10	0	10	0	10	0	10	0	10	0	10	0		0	10	0	10	0	10	0	10	0	10	0	10	0
20	10	0	10	0	10	0	5/10	0	6/10	0	9/10	0		20	10	0	10	0	10	0	10	0	10	0	10	0
40	10	0	10	0	10	0	4/10	0	4/10	0	7/10	0		40	10	0	10	0	10	0	10	0	10	0	10	0
60	10	0	10	0	10	0	1/10	0	3/10	0	1/10	0		60	10	0	10	0	10	0	8	0	9	0	9	0
80	10	0	10	0	10	0	0/10	0	1/10	0	0/10	0		80	10	0	10	0	10	0	6	0	6	0	6	0
100	10	0	10	0	10	0	0	0	1/10	0	0	0		100	10	0	10	0	10	0	5	0	5	0	3	0
120	10	0	10	0	10	0	0	0	1/10	0	0	0		120	10	0	10	0	10	0	4	0	3	0	1	0
2020-11-22	(Hatching Group: 11/12)													2021-03-12	(Hatching Group: 3/1/21)
	Evening														Afternoon
Time (min)	NT (A) Larval Survival	NT Pupal (A) Survival	NT (B) Larval Survival	NT (B) Pupal Survival	NT (C) Larval Survival	NT (C) Pupal Survival	20 uM (D) Larval Survival	20 uM (D) Pupal Survival	20 uM (E) Larval Survival	20 uM (E) Pupal Survival	20 uM (F) Larval Survival	20 uM (F) Pupal Survival		Time (min)	NT (A) Larval Survival	NT Pupal (A) Survival	NT (B) Larval Survival	NT (B) Pupal Survival	NT (C) Larval Survival	NT (C) Pupal Survival	50 uM (D) Larval Survival	50 uM (D) Pupal Survival	50 uM (E) Larval Survival	50 uM (E) Pupal Survival	50 uM (F) Larval Survival	50 uM (F) Pupal Survival
0	9/9	1/1	10	0	9/9	1/1	8/8	2/2	9/9	1/1	7/7	3/3		0	10	0	10	0	10	0	10	0	10	0	10	0
20	9/9	1/1	8/8	2/2	9/9	1/1	6/8	2/2	2/7	3/3	0/7	3/3		20	10	0	10	0	10	0	10	0	10	0	10	0
40	7/7	3/3	7/7	3/3	8/8	2/2	5/8	2/2	0/6	4/4	0	3/3		40	10	0	10	0	10	0	10	0	3	0	7	0
60	7/7	3/3	6/6	4/4	7/7	3/3	1/8	2/2	0	4/4	0	3/3		60	10	0	10	0	10	0	10	0	3	0	2	0
80	6/6	4/4	6/6	4/4	7/7	3/3	0/8	2/2	0	4/4	0	3/3		80	10	0	10	0	10	0	7	0	3	0	0	0
100	6/6	4/4	6/6	4/4	7/7	3/3	0	2/2	0	4/4	0	3/3		100	10	0	10	0	10	0	4	0	0	0	0	0
120	6/6	4/4	5/5	4/5	7/7	3/3	0	2/2	0	4/4	0	3/3		120	10	0	10	0	10	0	4	0	0	0	0	0
2020-11-22	(Hatching Group: 11/12)													2021-03-12	(Hatching Group: 3/1/21)
	Evening														Evening
Time (min)	NT (A) Larval Survival	NT Pupal (A) Survival	NT (B) Larval Survival	NT (B) Pupal Survival	NT (C) Larval Survival	NT (C) Pupal Survival	20 uM (D) Larval Survival	20 uM (D) Pupal Survival	20 uM (E) Larval Survival	20 uM (E) Pupal Survival	20 uM (F) Larval Survival	20 uM (F) Pupal Survival		Time (min)	NT (A) Larval Survival	NT Pupal (A) Survival	NT (B) Larval Survival	NT (B) Pupal Survival	NT (C) Larval Survival	NT (C) Pupal Survival	50 uM (D) Larval Survival	50 uM (D) Pupal Survival	50 uM (E) Larval Survival	50 uM (E) Pupal Survival	50 uM (F) Larval Survival	50 uM (F) Pupal Survival
0	9/9	1/1	6/6	4/4	8/8	2/2	8/8	2/2	8/9	1/1	7/7	3/3		0	9	1	10	0	9	1	10	0	10	0	8/8	2
20	7/8	2/2	6/6	4/4	8/8	2/2	6/8	2/2	2/9	1/1	1/5	5/5		20	9	1	10	0	9	1	10	0	9/9	1	7/7	3
40	6/7	3/3	6/6	4/4	6/6	4/4	0/6	4/4	0/8	2/2	0/5	5/5		40	8	2	10	0	8	2	10	0	9/9	1	7/7	3
60	6/7	3/3	6/6	4/4	6/6	4/4	0	4/4	0	2/2	0	5/5		60	7	3	10	0	8	2	10	0	9/9	1	7/7	3
80	5/6	4/4	6/6	4/4	6/6	4/4	0	4/4	0	2/2	0	5/5		80	7	3	10	0	8	2	9	0	7/9	1	7/7	3
100	5/6	4/4	6/6	4/4	6/6	4/4	0	4/4	0	2/2	0	5/5		100	7	3	10	0	7/8	2	6	0	6/9	1	7'7	3
120	5/6	4/4	6/6	4/4	6/6	4/4	0	2/4	0	2/2	0	5/5		120	7	3	10	0	7/8	2	5	0	3/9	1	3/7	3
2020-11-23	(Hatching Group: 11/12)													2021-03-13	(Hatching Group: 3/1/21)
	Morning														Morning
Time (min)	NT (A) Larval Survival	NT Pupal (A) Survival	NT (B) Larval Survival	NT (B) Pupal Survival	NT (C) Larval Survival	NT (C) Pupal Survival	20 uM (D) Larval Survival	20 uM (D) Pupal Survival	20 uM (E) Larval Survival	20 uM (E) Pupal Survival	20 uM (F) Larval Survival	20 uM (F) Pupal Survival		Time (min)	NT (A) Larval Survival	NT Pupal (A) Survival	NT (B) Larval Survival	NT (B) Pupal Survival	NT (C) Larval Survival	NT (C) Pupal Survival	50 uM (D) Larval Survival	50 uM (D) Pupal Survival	50 uM (E) Larval Survival	50 uM (E) Pupal Survival	50 uM (F) Larval Survival	50 uM (F) Pupal Survival
0	10	0	10	0	10	0	10	0	10	0	10	0		0	10	0	10	0	10	0	10	0	10	0	10	0
20	10	0	10	0	10	0	10	0	10	0	10	0		20	10	0	10	0	10	0	10	0	10	0	10	0
40	10	0	10	0	10	0	10	0	6/10	0	6/10	0		40	10	0	10	0	10	0	10	0	10	0	10	0
60	10	0	10	0	10	0	4/10	0	2/10	0	3/10	0		60	10	0	10	0	10	0	9	0	10	0	10	0
80	10	0	10	0	10	0	1/10	0	2/10	0	1/10	0		80	10	0	10	0	10	0	9	0	10	0	8	0
100	10	0	10	0	10	0	0/10	0	1/10	0	0/10	0		100	10	0	10	0	10	0	7	0	10	0	5	0
120	10	0	10	0	10	0	0	0	0/10	0	0	0		120	10	0	10	0	10	0	3	0	8	0	3	0
2020-11-23	(Hatching Group: 11/12)													2021-03-13	(Hatching Group: 3/1/21)
	Morning														Afternoon
Time (min)	NT (A) Larval Survival	NT Pupal (A) Survival	NT (B) Larval Survival	NT (B) Pupal Survival	NT (C) Larval Survival	NT (C) Pupal Survival	20 uM (D) Larval Survival	20 uM (D) Pupal Survival	20 uM (E) Larval Survival	20 uM (E) Pupal Survival	20 uM (F) Larval Survival	20 uM (F) Pupal Survival		Time (min)	NT (A) Larval Survival	NT Pupal (A) Survival	NT (B) Larval Survival	NT (B) Pupal Survival	NT (C) Larval Survival	NT (C) Pupal Survival	50 uM (D) Larval Survival	50 uM (D) Pupal Survival	50 uM (E) Larval Survival	50 uM (E) Pupal Survival	50 uM (F) Larval Survival	50 uM (F) Pupal Survival
0	10	0	10	0	10	0	10	0	10	0	10	0		0	10	0	10	0	10	0	10	0	10	0	10	0
20	10	0	10	0	10	0	10	0	10	0	9/10	0		20	10	0	10	0	10	0	10	0	10	0	10	0
40	10	0	10	0	10	0	8/10	0	5/10	0	6/10	0		40	10	0	10	0	10	0	9	0	10	0	10	0
60	10	0	10	0	10	0	0/10	0	3/10	0	2/10	0		60	10	0	10	0	10	0	8	0	10	0	8/9	1
80	10	0	10	0	10	0	0	0	2/10	0	0/10	0		80	10	0	10	0	10	0	6	0	8	0	6/9	1
100	10	0	10	0	10	0	0	0	2/10	0	0	0		100	10	0	10	0	9/9	1	4	0	7	0	4/9	1
120	10	0	10	0	10	0	0	0	1/10	0	0	0		120	8/8	2	10	0	9/9	1	3	0	4	0	2/9	1
2020-11-23	(Hatching Group: 11/12)													2021-03-13	(Hatching Group: 3/1/21)
	Afternoon														Evening
Time (min)	NT (A) Larval Survival	NT Pupal (A) Survival	NT (B) Larval Survival	NT (B) Pupal Survival	NT (C) Larval Survival	NT (C) Pupal Survival	20 uM (D) Larval Survival	20 uM (D) Pupal Survival	20 uM (E) Larval Survival	20 uM (E) Pupal Survival	20 uM (F) Larval Survival	20 uM (F) Pupal Survival		Time (min)	NT (A) Larval Survival	NT Pupal (A) Survival	NT (B) Larval Survival	NT (B) Pupal Survival	NT (C) Larval Survival	NT (C) Pupal Survival	50 uM (D) Larval Survival	50 uM (D) Pupal Survival	50 uM (E) Larval Survival	50 uM (E) Pupal Survival	50 uM (F) Larval Survival	50 uM (F) Pupal Survival
0	10	0	10	0	10	0	10	0	10	0	10	0		0	9/9	1	7/7	3	6/6	4	7/7	3	8/8	2	8/8	2
20	10	0	10	0	10	0	3/10	0	4/10	0	7/10	0		20	8/8	2	6/6	4	5/5	5	7/7	3	8/8	2	8/8	2
40	10	0	10	0	10	0	1/10	0	1/10	0	1/10	0		40	8/8	2	6/6	4	4/4	6	5/5	5	8/8	2	7/8	2
60	10	0	10	0	10	0	0/10	0	0/10	0	0/10	0		60	7/7	3	5/5	5	4/4	6	4/4	6	7/7	3	5/8	2
80	10	0	10	0	10	0	0	0	0	0	0	0		80	7/7	3	5/5	5	4/4	6	4/4	6	6/6	4	3/7	3
100	10	0	10	0	10	0	0	0	0	0	0	0		100	7/7	3	5/5	5	4/4	6	2/3	7	5/6	4	1/7	3
120	10	0	10	0	10	0	0	0	0	0	0	0		120	7/7	3	5/5	5	4/4	6	2/3	7	5/6	4	1/7	3
2020-11-23	(Hatching Group: 11/12)													2021-03-14	(Hatching Group: 3/5/21)
	Afternoon														Morning
Time (min)	NT (A) Larval Survival	NT Pupal (A) Survival	NT (B) Larval Survival	NT (B) Pupal Survival	NT (C) Larval Survival	NT (C) Pupal Survival	20 uM (D) Larval Survival	20 uM (D) Pupal Survival	20 uM (E) Larval Survival	20 uM (E) Pupal Survival	20 uM (F) Larval Survival	20 uM (F) Pupal Survival		Time (min)	NT (A) Larval Survival	NT Pupal (A) Survival	NT (B) Larval Survival	NT (B) Pupal Survival	NT (C) Larval Survival	NT (C) Pupal Survival	50 uM (D) Larval Survival	50 uM (D) Pupal Survival	50 uM (E) Larval Survival	50 uM (E) Pupal Survival	50 uM (F) Larval Survival	50 uM (F) Pupal Survival
0	10	0	10	0	10	0	10	0	10	0	10	0		0	10	0	10	0	10	0	10	0	10	0	10	0
20	10	0	10	0	10	0	2/10	0	0/10	0	1/10	0		20	10	0	10	0	10	0	10	0	10	0	10	0
40	10	0	10	0	10	0	2/10	0	0	0	1/10	0		40	10	0	10	0	9	0	10	0	10	0	10	0
60	10	0	10	0	10	0	2/10	0	0	0	1/10	0		60	10	0	10	0	9	0	10	0	10	0	9	0
80	10	0	10	0	10	0	2/10	0	0	0	1/10	0		80	10	0	10	0	9	0	10	0	10	0	8	0
100	10	0	10	0	10	0	2/10	0	0	0	0/10	0		100	10	0	10	0	9	0	9	0	7	0	8	0
120	10	0	10	0	10	0	2/10	0	0	0	0	0		120	10	0	10	0	9	0	6	0	6	0	8	0
2020-11-23	(Hatching Group: 11/12)													2021-03-14	(Hatching Group: 3/5/21)
	Evening														Morning
Time (min)	NT (A) Larval Survival	NT Pupal (A) Survival	NT (B) Larval Survival	NT (B) Pupal Survival	NT (C) Larval Survival	NT (C) Pupal Survival	20 uM (D) Larval Survival	20 uM (D) Pupal Survival	20 uM (E) Larval Survival	20 uM (E) Pupal Survival	20 uM (F) Larval Survival	20 uM (F) Pupal Survival		Time (min)	NT (A) Larval Survival	NT Pupal (A) Survival	NT (B) Larval Survival	NT (B) Pupal Survival	NT (C) Larval Survival	NT (C) Pupal Survival	50 uM (D) Larval Survival	50 uM (D) Pupal Survival	50 uM (E) Larval Survival	50 uM (E) Pupal Survival	50 uM (F) Larval Survival	50 uM (F) Pupal Survival
0	10	0	8/8	2/2	9/9	1/1	10	0	10	0	8/8	2/2		0	10	0	10	0	10	0	10	0	10	0	10	0
20	10	0	8/8	2/2	9/9	1/1	1/10	0	4/10	0	7/8	1/2		20	10	0	10	0	10	0	10	0	10	0	10	0
40	10	0	8/8	2/2	8/8	2/2	1/10	0	0/10	0	1/8	1/2		40	10	0	10	0	10	0	10	0	10	0	10	0
60	10	0	7/7	3/3	8/8	2/2	0/10	0	0	0	1/8	1/2		60	10	0	10	0	10	0	10	0	10	0	10	0
80	8/8	2/2	7/7	3/3	8/8	2/2	0	0	0	0	0/8	1/2		80	10	0	10	0	10	0	10	0	10	0	6	0
100	8/8	2/2	7/7	3/3	8/8	2/2	0	0	0	0	0	1/2		100	10	0	10	0	10	0	9	0	7	0	5	0
120	8/8	2/2	7/7	2/3	8/8	2/2	0	0	0	0	0	1/2		120	10	0	10	0	10	0	8	0	6	0	5	0
2020-11-23	(Hatching Group: 11/12)													2021-03-14	(Hatching Group: 3/5/21)
	Evening														Afternoon
Time (min)	NT (A) Larval Survival	NT Pupal (A) Survival	NT (B) Larval Survival	NT (B) Pupal Survival	NT (C) Larval Survival	NT (C) Pupal Survival	20 uM (D) Larval Survival	20 uM (D) Pupal Survival	20 uM (E) Larval Survival	20 uM (E) Pupal Survival	20 uM (F) Larval Survival	20 uM (F) Pupal Survival		Time (min)	NT (A) Larval Survival	NT Pupal (A) Survival	NT (B) Larval Survival	NT (B) Pupal Survival	NT (C) Larval Survival	NT (C) Pupal Survival	50 uM (D) Larval Survival	50 uM (D) Pupal Survival	50 uM (E) Larval Survival	50 uM (E) Pupal Survival	50 uM (F) Larval Survival	50 uM (F) Pupal Survival
0	9/9	1/1	10	0	10	0	10	0	10	0	9/9	1/1		0	10	0	10	0	10	0	10	0	10	0	10	0
20	9/9	1/1	10	0	10	0	3/10	0	3/10	0	3/9	1/1		20	10	0	10	0	10	0	10	0	10	0	10	0
40	8/8	2/2	8/8	2/2	10	0	0/9	1/1	0/10	0	1/9	1/1		40	9	1	10	0	10	0	10	0	10	0	10	0
60	8/8	2/2	8/8	2/2	9/9	1/1	0	1/1	0	0	0/9	1/1		60	8	2	10	0	10	0	10	0	9/10	0	9	1
80	8/8	2/2	7/7	3/3	9/9	1/1	0	1/1	0	0	0	1/1		80	8	2	9	1	9	1	9	1	7/9	1	8	2
100	8/8	2/2	7/7	3/3	9/9	1/1	0	1/1	0	0	0	1/1		100	7	3	8	2	9	1	8/9	1	7/9	1	8	2
120	8/8	2/2	7/7	3/3	9/9	1/1	0	1/1	0	0	0	1/1		120	6	4	7	3	9	1	7/9	1	6/9	1	7/8	2
2020-11-24	(Hatching Group: 11/12)													2021-03-14	(Hatching Group: 3/5/21)
	*Morning		*Larvae don't seem to have ingested much MB												Afternoon
Time (min)	NT (A) Larval Survival	NT Pupal (A) Survival	NT (B) Larval Survival	NT (B) Pupal Survival	NT (C) Larval Survival	NT (C) Pupal Survival	20 uM (D) Larval Survival	20 uM (D) Pupal Survival	20 uM (E) Larval Survival	20 uM (E) Pupal Survival	20 uM (F) Larval Survival	20 uM (F) Pupal Survival		Time (min)	NT (A) Larval Survival	NT Pupal (A) Survival	NT (B) Larval Survival	NT (B) Pupal Survival	NT (C) Larval Survival	NT (C) Pupal Survival	50 uM (D) Larval Survival	50 uM (D) Pupal Survival	50 uM (E) Larval Survival	50 uM (E) Pupal Survival	50 uM (F) Larval Survival	50 uM (F) Pupal Survival
0	10	0	10	0	10	0	10	0	10	0	10	0		0	10	0	10	0	10	0	10	0	10	0	10	0
20	10	0	10	0	10	0	10	0	10	0	9/10	0		20	10	0	10	0	10	0	10	0	10	0	10	0
40	10	0	10	0	10	0	10	0	10	0	8/10	0		40	10	0	10	0	10	0	10	0	8/9	1	7/9	1
60	10	0	10	0	10	0	10	0	7/10	0	6/10	0		60	10	0	8	2	10	0	10	0	8/9	1	5/9	1
80	10	0	10	0	10	0	9/10	0	7/10	0	3/10	0		80	10	0	7	3	10	0	10	0	6/9	1	3/9	1
100	10	0	10	0	10	0	9/10	0	7/10	0	2/10	0		100	10	0	6	4	9	1	10	0	4/9	1	2/9	1
120	10	0	10	0	10	0	8/10	0	7/10	0	2/10	0		120	10	0	6	4	9	1	8	0	4/9	1	2/9	1
2020-11-24	(Hatching Group: 11/12)													2021-03-14	(Hatching Group: 3/5/21)
	*Morning		*Larvae don't seem to have ingested much MB												Evening
Time (min)	NT (A) Larval Survival	NT Pupal (A) Survival	NT (B) Larval Survival	NT (B) Pupal Survival	NT (C) Larval Survival	NT (C) Pupal Survival	20 uM (D) Larval Survival	20 uM (D) Pupal Survival	20 uM (E) Larval Survival	20 uM (E) Pupal Survival	20 uM (F) Larval Survival	20 uM (F) Pupal Survival		Time (min)	NT (A) Larval Survival	NT Pupal (A) Survival	NT (B) Larval Survival	NT (B) Pupal Survival	NT (C) Larval Survival	NT (C) Pupal Survival	50 uM (D) Larval Survival	50 uM (D) Pupal Survival	50 uM (E) Larval Survival	50 uM (E) Pupal Survival	50 uM (F) Larval Survival	50 uM (F) Pupal Survival
0	10	0	10	0	10	0	10	0	10	0	10	0		0	4	6	7	3	8	2	6	4	5	5	9	1
20	10	0	10	0	10	0	10	0	10	0	10	0		20	3	7	7	3	7	3	4/6	4	5	5	0	2
40	10	0	10	0	10	0	9/10	0	10	0	10	0		40	3	7	7	3	7	3	3/6	4	4/5	5	0	2
60	10	0	10	0	10	0	8/10	0	8/10	0	10	0		60	3	7	6	4	7	3	3/6	4	4/5	5	0	2
80	10	0	10	0	10	0	8/10	0	8/10	0	8/10	0		80	3	7	6	4	7	3	2/6	4	2/4	6	0	2
100	10	0	10	0	10	0	7/10	0	8/10	0	7/10	0		100	3	7	6	4	7	3	1/6	4	2/4	6	0	2
120	10	0	10	0	10	0	7/10	0	8/10	0	7/10	0		120	3	7	6	4	7	3	0/6	4	2/4	6	0	2
2020-11-24	(Hatching Group: 11/12)													2021-03-14	(Hatching Group: 3/5/21)
	*Afternoon		*Larvae don't seem to have ingested much MB												Evening
Time (min)	NT (A) Larval Survival	NT Pupal (A) Survival	NT (B) Larval Survival	NT (B) Pupal Survival	NT (C) Larval Survival	NT (C) Pupal Survival	20 uM (D) Larval Survival	20 uM (D) Pupal Survival	20 uM (E) Larval Survival	20 uM (E) Pupal Survival	20 uM (F) Larval Survival	20 uM (F) Pupal Survival		Time (min)	NT (A) Larval Survival	NT Pupal (A) Survival	NT (B) Larval Survival	NT (B) Pupal Survival	NT (C) Larval Survival	NT (C) Pupal Survival	50 uM (D) Larval Survival	50 uM (D) Pupal Survival	50 uM (E) Larval Survival	50 uM (E) Pupal Survival	50 uM (F) Larval Survival	50 uM (F) Pupal Survival
0	10	0	10	0	10	0	10	0	10	0	10	0		0	2	8	8	2	5	5	8	2	8	2	8
20	10	0	10	0	10	0	10	0	10	0	10	0		20	1	9	8	2	4	6	8	2	8	2	0	2
40	10	0	10	0	10	0	9/10	0	8/10	0	9/10	0		40	1	9	7	3	4	6	7	3	8	2	0	2
60	10	0	10	0	10	0	7/10	0	4/10	0	8/10	0		60	1	9	7	3	4	6	6	4	8	2	0	2
80	10	0	10	0	10	0	2/10	0	1/10	0	3/10	0		80	1	9	6	4	4	6	4/6	4	6/8	2	0	2
100	10	0	10	0	10	0	0/10	0	0/10	0	1/10	0		100	1	9	6	4	4	6	1/6	4	4/8	2	0	2
120	10	0	10	0	10	0	0	0	0	0	1/10	0		120	1	9	6	4	4	6	0	4	3/8	2	0	2
2020-11-24	(Hatching Group: 11/12)													2021-03-15	(Hatching Group: 3/5/21)
	*Afternoon		*Larvae don't seem to have ingested much MB												Morning
Time (min)	NT (A) Larval Survival	NT Pupal (A) Survival	NT (B) Larval Survival	NT (B) Pupal Survival	NT (C) Larval Survival	NT (C) Pupal Survival	20 uM (D) Larval Survival	20 uM (D) Pupal Survival	20 uM (E) Larval Survival	20 uM (E) Pupal Survival	20 uM (F) Larval Survival	20 uM (F) Pupal Survival		Time (min)	NT (A) Larval Survival	NT Pupal (A) Survival	NT (B) Larval Survival	NT (B) Pupal Survival	NT (C) Larval Survival	NT (C) Pupal Survival	50 uM (D) Larval Survival	50 uM (D) Pupal Survival	50 uM (E) Larval Survival	50 uM (E) Pupal Survival	50 uM (F) Larval Survival	50 uM (F) Pupal Survival
0	10	0	10	0	10	0	10	0	10	0	10	0		0	9/10	0	10	0	10	0	10	0	10	0	10	0
20	10	0	10	0	10	0	10	0	10	0	10	0		20	9	0	10	0	10	0	10	0	10	0	10	0
40	10	0	10	0	10	0	8/10	0	10	0	7/10	0		40	9	0	10	0	10	0	10	0	10	0	10	0
60	8/8	2/2	10	0	8/8	2/2	4/6	4/4	10	0	4/10	0		60	9	0	10	0	10	0	10	0	10	0	10	0
80	7/7	3/3	7/7	3/3	7/7	3/3	3/5	5/5	6/8	2/2	1/10	0		80	9	0	10	0	10	0	9	0	10	0	9	0
100	6/6	4/4	6/6	4/4	6/6	4/4	2/4	6/6	5/8	2/2	1/10	0		100	9	0	10	0	9	0	5	0	10	0	6	0
120	5/5	5/5	5/5	5/5	4/4	6/6	2/4	5/6	5/7	3/3	1/10	0		120	9	0	10	0	9	0	3	0	10	0	5	0
2020-11-24	(Hatching Group: 11/12)													2021-03-15	(Hatching Group: 3/5/21)
	*Evening		*Larvae don't seem to have ingested much MB												Morning
Time (min)	NT (A) Larval Survival	NT Pupal (A) Survival	NT (B) Larval Survival	NT (B) Pupal Survival	NT (C) Larval Survival	NT (C) Pupal Survival	20 uM (D) Larval Survival	20 uM (D) Pupal Survival	20 uM (E) Larval Survival	20 uM (E) Pupal Survival	20 uM (F) Larval Survival	20 uM (F) Pupal Survival		Time (min)	NT (A) Larval Survival	NT Pupal (A) Survival	NT (B) Larval Survival	NT (B) Pupal Survival	NT (C) Larval Survival	NT (C) Pupal Survival	50 uM (D) Larval Survival	50 uM (D) Pupal Survival	50 uM (E) Larval Survival	50 uM (E) Pupal Survival	50 uM (F) Larval Survival	50 uM (F) Pupal Survival
0	6/6	4/4	6/6	4/4	7/7	3/3	8/8	2/2	7/7	3/3	8/8	2/2		0	10	0	10	0	10	0	10	0	10	0	10	0
20	5/5	4/5	5/5	4/5	6/6	3/4	3/7	3/3	6/6	4/4	7/7	3/3		20	10	0	10	0	10	0	10	0	10	0	10	0
40	4/4	5/6	4/4	5/6	6/6	3/4	3/5	5/5	5/6	4/4	7/7	3/3		40	10	0	10	0	10	0	10	0	10	0	10	0
60	4/4	5/6	3/3	6/7	6/6	3/4	1/4	6/6	2/6	4/4	3/6	4/4		60	10	0	10	0	10	0	10	0	10	0	10	0
80	4/4	5/6	3/3	6/7	6/6	3/4	1/4	6/6	1/6	4/4	2/5	5/5		80	10	0	9	0	10	0	10	0	10	0	10	0
100	4/4	5/6	3/3	6/7	5/5	4/5	1/4	6/6	0/6	4/4	1/5	5/5		100	10	0	9	0	10	0	10	0	10	0	10	0
120	4/4	5/6	3/3	6/7	5/5	4/5	1/4	6/6	0	4/4	1/5	5/5		120	10	0	9	0	10	0	10	0	10	0	10	0
2020-11-28	(Hatching Group: 11/19)													2021-03-15	(Hatching Group: 3/5/21)
	Morning														Afternoon
Time (min)	NT (A) Larval Survival	NT Pupal (A) Survival	NT (B) Larval Survival	NT (B) Pupal Survival	NT (C) Larval Survival	NT (C) Pupal Survival	20 uM (D) Larval Survival	20 uM (D) Pupal Survival	20 uM (E) Larval Survival	20 uM (E) Pupal Survival	20 uM (F) Larval Survival	20 uM (F) Pupal Survival		Time (min)	NT (A) Larval Survival	NT Pupal (A) Survival	NT (B) Larval Survival	NT (B) Pupal Survival	NT (C) Larval Survival	NT (C) Pupal Survival	50 uM (D) Larval Survival	50 uM (D) Pupal Survival	50 uM (E) Larval Survival	50 uM (E) Pupal Survival	50 uM (F) Larval Survival	50 uM (F) Pupal Survival
0	10	0	10	0	10	0	10	0	10	0	10	0		0	10	0	10	0	10	0	10	0	10	0	10	0
20	10	0	10	0	10	0	6/10	0	3/10	0	3/10	0		20	10	0	10	0	10	0	10	0	10	0	10	0
40	10	0	10	0	10	0	0/10	0	0/10	0	0/10	0		40	10	0	10	0	10	0	9	0	9	0	10	0
60	10	0	10	0	10	0	0	0	0	0	0	0		60	10	0	10	0	10	0	9	0	6	0	9/9	0
80	10	0	10	0	10	0	0	0	0	0	0	0		80	10	0	10	0	9	1	6	0	2	0	7/9	1
100	10	0	10	0	10	0	0	0	0	0	0	0		100	9	1	10	0	8	2	5	0	1	0	3/9	1
120	10	0	10	0	10	0	0	0	0	0	0	0		120	9	1	9	1	7	3	3/9	1	0	0	3/9	1
2020-11-28	(Hatching Group: 11/19)													2021-03-15	(Hatching Group: 3/5/21)
	Morning														Afternoon
Time (min)	NT (A) Larval Survival	NT Pupal (A) Survival	NT (B) Larval Survival	NT (B) Pupal Survival	NT (C) Larval Survival	NT (C) Pupal Survival	20 uM (D) Larval Survival	20 uM (D) Pupal Survival	20 uM (E) Larval Survival	20 uM (E) Pupal Survival	20 uM (F) Larval Survival	20 uM (F) Pupal Survival		Time (min)	NT (A) Larval Survival	NT Pupal (A) Survival	NT (B) Larval Survival	NT (B) Pupal Survival	NT (C) Larval Survival	NT (C) Pupal Survival	50 uM (D) Larval Survival	50 uM (D) Pupal Survival	50 uM (E) Larval Survival	50 uM (E) Pupal Survival	50 uM (F) Larval Survival	50 uM (F) Pupal Survival
0	10	0	10	0	10	0	10	0	10	0	10	0		0	10	0	10	0	10	0	10	0	10	0	10	0
20	10	0	10	0	10	0	4/10	0	0/10	0	2/10	0		20	10	0	10	0	10	0	10	0	10	0	10	0
40	10	0	10	0	10	0	0/10	0	0	0	0/10	0		40	10	0	10	0	10	0	10	0	9/9	1	10	0
60	10	0	10	0	10	0	0	0	0	0	0	0		60	10	0	10	0	10	0	10	0	9/9	1	10	0
80	10	0	10	0	10	0	0	0	0	0	0	0		80	9	1	10	0	10	0	7	0	6/9	1	8	0
100	10	0	10	0	10	0	0	0	0	0	0	0		100	8	2	9	1	9	1	4	0	3/9	1	8	0
120	10	0	10	0	10	0	0	0	0	0	0	0		120	7	3	9	1	8	2	3/9	1	3/9	1	5	0
2020-11-28	(Hatching Group: 11/19)													2021-03-15	(Hatching Group: 3/5/21)
	Afternoon														Evening
Time (min)	NT (A) Larval Survival	NT Pupal (A) Survival	NT (B) Larval Survival	NT (B) Pupal Survival	NT (C) Larval Survival	NT (C) Pupal Survival	20 uM (D) Larval Survival	20 uM (D) Pupal Survival	20 uM (E) Larval Survival	20 uM (E) Pupal Survival	20 uM (F) Larval Survival	20 uM (F) Pupal Survival		Time (min)	NT (A) Larval Survival	NT Pupal (A) Survival	NT (B) Larval Survival	NT (B) Pupal Survival	NT (C) Larval Survival	NT (C) Pupal Survival	50 uM (D) Larval Survival	50 uM (D) Pupal Survival	50 uM (E) Larval Survival	50 uM (E) Pupal Survival	50 uM (F) Larval Survival	50 uM (F) Pupal Survival
0	10	0	10	0	10	0	10	0	10	0	10	0		0	5	5	8	2	6	4	2	8	5	5	2	8
20	10	0	10	0	10	0	9/10	0	5/10	0	8/10	0		20	5	5	8	2	6	4	2	8	5	5	2	8
40	10	0	10	0	10	0	3/10	0	2/10	0	1/10	0		40	5	5	7	3	6	4	2	8	4	6	2	8
60	10	0	10	0	10	0	0/10	0	1/10	0	0/10	0		60	5	5	7	3	6	4	1/2	8	2/4	6	1	9
80	10	0	10	0	10	0	0	0	0/10	0	0	0		80	5	5	7	3	6	4	0/2	8	1/4	6	0/1	9
100	10	0	10	0	10	0	0	0	0	0	0	0		100	4	6	7	3	6	4	0	8	0/4	6	0	9
120	10	0	10	0	10	0	0	0	0	0	0	0		120	4	6	7	3	6	4	0	8	0	6	0	9
2020-11-28	(Hatching Group: 11/19)													2021-03-15	(Hatching Group: 3/5/21)
	Afternoon														Evening
Time (min)	NT (A) Larval Survival	NT Pupal (A) Survival	NT (B) Larval Survival	NT (B) Pupal Survival	NT (C) Larval Survival	NT (C) Pupal Survival	20 uM (D) Larval Survival	20 uM (D) Pupal Survival	20 uM (E) Larval Survival	20 uM (E) Pupal Survival	20 uM (F) Larval Survival	20 uM (F) Pupal Survival		Time (min)	NT (A) Larval Survival	NT Pupal (A) Survival	NT (B) Larval Survival	NT (B) Pupal Survival	NT (C) Larval Survival	NT (C) Pupal Survival	50 uM (D) Larval Survival	50 uM (D) Pupal Survival	50 uM (E) Larval Survival	50 uM (E) Pupal Survival	50 uM (F) Larval Survival	50 uM (F) Pupal Survival
0	10	0	10	0	10	0	10	0	10	0	10	0		0	8	2	5	5	8	2	5	5	6	4	4	6
20	10	0	10	0	10	0	8/10	0	2/10	0	3/10	0		20	8	2	4	6	7	3	4	6	5	5	4	6
40	10	0	10	0	10	0	2/10	0	0/10	0	2/10	0		40	8	2	4	6	7	3	3	7	4	6	4	6
60	10	0	10	0	10	0	2/10	0	0	0	1/10	0		60	8	2	4	6	7	3	3	7	1/4	6	1/4	6
80	10	0	10	0	10	0	1/10	0	0	0	0/10	0		80	8	2	3	7	7	3	2/3	6/7	1/4	6	0/4	6
100	10	0	10	0	10	0	1/10	0	0	0	0	0		100	8	2	3	7	7	3	1/3	6/7	0	6	0	6
120	10	0	10	0	10	0	1/10	0	0	0	0	0		120	8	2	3	7	7	3	0/2	7/8	0	6	0	6
2020-11-28	(Hatching Group: 11/19)													2021-03-16	(Hatching Group: 3/5/21)
	Evening														Morning
Time (min)	NT (A) Larval Survival	NT Pupal (A) Survival	NT (B) Larval Survival	NT (B) Pupal Survival	NT (C) Larval Survival	NT (C) Pupal Survival	20 uM (D) Larval Survival	20 uM (D) Pupal Survival	20 uM (E) Larval Survival	20 uM (E) Pupal Survival	20 uM (F) Larval Survival	20 uM (F) Pupal Survival		Time (min)	NT (A) Larval Survival	NT Pupal (A) Survival	NT (B) Larval Survival	NT (B) Pupal Survival	NT (C) Larval Survival	NT (C) Pupal Survival	50 uM (D) Larval Survival	50 uM (D) Pupal Survival	50 uM (E) Larval Survival	50 uM (E) Pupal Survival	50 uM (F) Larval Survival	50 uM (F) Pupal Survival
0	10	0	10	0	10	0	10	0	10	0	10	0		0	10	0	10	0	10	0	10	0	10	0	10	0
20	10	0	10	0	10	0	8/10	0	3/10	0	5/10	0		20	10	0	10	0	10	0	10	0	10	0	10	0
40	10	0	10	0	10	0	2/10	0	1/10	0	1/10	0		40	10	0	10	0	10	0	9	0	10	0	10	0
60	10	0	9/9	1/1	10	0	1/10	0	1/10	0	1/10	0		60	10	0	10	0	10	0	9	0	9	0	9	0
80	10	0	9/9	1/1	10	0	1/10	0	0/10	0	1/10	0		80	10	0	10	0	10	0	8	0	5	0	9	0
100	10	0	9/9	1/1	9/9	1/1	0/10	0	0	0	0/10	0		100	10	0	10	0	10	0	7	0	4	0	9	0
120	10	0	9/9	1/1	9/9	1/1	0	0	0	0	0	0		120	9/10	0	10	0	10	0	7	0	4	0	4	0
2020-11-28	(Hatching Group: 11/19)													2021-03-16	(Hatching Group: 3/5/21)
	Evening														Afternoon
Time (min)	NT (A) Larval Survival	NT Pupal (A) Survival	NT (B) Larval Survival	NT (B) Pupal Survival	NT (C) Larval Survival	NT (C) Pupal Survival	20 uM (D) Larval Survival	20 uM (D) Pupal Survival	20 uM (E) Larval Survival	20 uM (E) Pupal Survival	20 uM (F) Larval Survival	20 uM (F) Pupal Survival		Time (min)	NT (A) Larval Survival	NT Pupal (A) Survival	NT (B) Larval Survival	NT (B) Pupal Survival	NT (C) Larval Survival	NT (C) Pupal Survival	50 uM (D) Larval Survival	50 uM (D) Pupal Survival	50 uM (E) Larval Survival	50 uM (E) Pupal Survival	50 uM (F) Larval Survival	50 uM (F) Pupal Survival
0	10	0	10	0	10	0	10	0	10	0	10	0		0	10	0	10	0	10	0	10	0	10	0	10	0
20	10	0	10	0	10	0	4/10	0	1/10	0	9/10	0		20	10	0	10	0	10	0	10	0	10	0	10	0
40	10	0	10	0	10	0	0/10	0	1/10	0	8/10	0		40	10	0	10	0	10	0	10	0	10	0	10	0
60	10	0	10	0	10	0	0	0	0/10	0	8/10	0		60	10	0	10	0	10	0	10	0	9	0	9	0
80	10	0	10	0	10	0	0	0	0	0	2/10	0		80	10	0	10	0	10	0	10	0	8	0	9	0
100	9/9	1/1	10	0	10	0	0	0	0	0	1/10	0		100	10	0	9	1	10	0	9	0	6	0	8	0
120	9/9	1/1	10	0	10	0	0	0	0	0	1/10	0		120	9	1	8	2	9	1	9	0	6	0	5	0
2020-11-28	(Hatching Group: 11/19)													2021-03-16	(Hatching Group: 3/5/21)
	Morning														Evening
Time (min)	NT (A) Larval Survival	NT Pupal (A) Survival	NT (B) Larval Survival	NT (B) Pupal Survival	NT (C) Larval Survival	NT (C) Pupal Survival	20 uM (D) Larval Survival	20 uM (D) Pupal Survival	20 uM (E) Larval Survival	20 uM (E) Pupal Survival	20 uM (F) Larval Survival	20 uM (F) Pupal Survival		Time (min)	NT (A) Larval Survival	NT Pupal (A) Survival	NT (B) Larval Survival	NT (B) Pupal Survival	NT (C) Larval Survival	NT (C) Pupal Survival	50 uM (D) Larval Survival	50 uM (D) Pupal Survival	50 uM (E) Larval Survival	50 uM (E) Pupal Survival	50 uM (F) Larval Survival	50 uM (F) Pupal Survival
0	10	0	10	0	10	0	10	0	10	0	10	0		0	8	2	7	3	8	2	5	5	5	5	3	7
20	10	0	10	0	10	0	10	0	9/10	0	10	0		20	8	2	6	4	7	3	5	5	5	5	3	7
40	10	0	10	0	10	0	10	0	5/10	0	9/10	0		40	8	2	6	4	7	3	5	5	4/5	5	3	7
60	10	0	10	0	10	0	8/10	0	4/10	0	8/10	0		60	8	2	5	5	7	3	4	6	3/5	5	3	7
80	10	0	10	0	10	0	7/10	0	3/10	0	7/10	0		80	8	2	5	5	6	4	4	6	1/5	5	1/2	8
100	10	0	10	0	10	0	7/10	0	2/10	0	6/10	0		100	8	2	4	6	6	4	4	6	0/5	5	1/2	8
120	10	0	10	0	10	0	7/10	0	2/10	0	6/10	0		120	8	2	4	6	4	6	4	6	0	5	1/2	8
2020-11-28	(Hatching Group: 11/19)													2021-03-17	(Hatching Group: 3/5/21)
	Morning							*single larvae squashed							Morning
Time (min)	NT (A) Larval Survival	NT Pupal (A) Survival	NT (B) Larval Survival	NT (B) Pupal Survival	NT (C) Larval Survival	NT (C) Pupal Survival	20 uM (D) Larval Survival	20 uM (D) Pupal Survival	20 uM (E) Larval Survival	20 uM (E) Pupal Survival	20 uM (F) Larval Survival	20 uM (F) Pupal Survival		Time (min)	NT (A) Larval Survival	NT Pupal (A) Survival	NT (B) Larval Survival	NT (B) Pupal Survival	NT (C) Larval Survival	NT (C) Pupal Survival	50 uM (D) Larval Survival	50 uM (D) Pupal Survival	50 uM (E) Larval Survival	50 uM (E) Pupal Survival	50 uM (F) Larval Survival	50 uM (F) Pupal Survival
0	10	0	10	0	10	0	10	0	10	0	10	0		0	10	0	10	0	10	0	10	0	10	0	10	0
20	10	0	10	0	10	0	10	0	*7/10	0	10	0		20	10	0	10	0	10	0	10	0	10	0	10	0
40	10	0	10	0	10	0	10	0	5/10	0	10	0		40	10	0	10	0	10	0	10	0	9	0	10	0
60	10	0	10	0	10	0	8/10	0	5/10	0	8/10	0		60	10	0	10	0	10	0	10	0	8	0	9	0
80	10	0	10	0	10	0	5/10	0	5/10	0	8/10	0		80	10	0	10	0	10	0	9	0	6	0	7	0
100	10	0	10	0	10	0	5/10	0	5/10	0	6/10	0		100	10	0	10	0	10	0	9	0	6	0	6	0
120	10	0	10	0	10	0	5/10	0	5/10	0	4/10	0		120	10	0	10	0	10	0	8	0	3	0	5	0
2020-11-28	(Hatching Group: 11/19)													2021-03-17	(Hatching Group: 3/5/21)
	Afternoon														Afternoon
Time (min)	NT (A) Larval Survival	NT Pupal (A) Survival	NT (B) Larval Survival	NT (B) Pupal Survival	NT (C) Larval Survival	NT (C) Pupal Survival	20 uM (D) Larval Survival	20 uM (D) Pupal Survival	20 uM (E) Larval Survival	20 uM (E) Pupal Survival	20 uM (F) Larval Survival	20 uM (F) Pupal Survival		Time (min)	NT (A) Larval Survival	NT Pupal (A) Survival	NT (B) Larval Survival	NT (B) Pupal Survival	NT (C) Larval Survival	NT (C) Pupal Survival	50 uM (D) Larval Survival	50 uM (D) Pupal Survival	50 uM (E) Larval Survival	50 uM (E) Pupal Survival	50 uM (F) Larval Survival	50 uM (F) Pupal Survival
0	10	0	10	0	10	0	10	0	10	0	10	0		0	10	0	10	0	10	0	10	0	10	0	10	0
20	10	0	10	0	10	0	3/10	0	3/10	0	1/10	0		20	10	0	10	0	10	0	10	0	10	0	10	0
40	10	0	10	0	10	0	1/10	0	0/10	0	0/10	0		40	10	0	10	0	10	0	10	0	10	0	10	0
60	10	0	10	0	10	0	1/10	0	0	0	0	0		60	10	0	10	0	10	0	8	0	6	0	9	0
80	10	0	10	0	10	0	1/10	0	0	0	0	0		80	10	0	10	0	10	0	5	0	5	0	9	0
100	10	0	10	0	10	0	1/10	0	0	0	0	0		100	10	0	10	0	10	0	3	0	1	0	7	0
120	10	0	10	0	10	0	1/10	0	0	0	0	0		120	10	0	10	0	10	0	3	0	1	0	6	0
2020-11-28	(Hatching Group: 11/19)													2021-03-17	(Hatching Group: 3/5/21)
	Afternoon														Evening
Time (min)	NT (A) Larval Survival	NT Pupal (A) Survival	NT (B) Larval Survival	NT (B) Pupal Survival	NT (C) Larval Survival	NT (C) Pupal Survival	20 uM (D) Larval Survival	20 uM (D) Pupal Survival	20 uM (E) Larval Survival	20 uM (E) Pupal Survival	20 uM (F) Larval Survival	20 uM (F) Pupal Survival		Time (min)	NT (A) Larval Survival	NT Pupal (A) Survival	NT (B) Larval Survival	NT (B) Pupal Survival	NT (C) Larval Survival	NT (C) Pupal Survival	50 uM (D) Larval Survival	50 uM (D) Pupal Survival	50 uM (E) Larval Survival	50 uM (E) Pupal Survival	50 uM (F) Larval Survival	50 uM (F) Pupal Survival
0	10	0	10	0	10	0	10	0	10	0	10	0		0	10	0	8	2	10	0	9	1	10	0	10	0
20	10	0	10	0	10	0	0/10	0	0/10	0	1/10	0		20	10	0	8	2	9	1	9	1	10	0	9	1
40	10	0	10	0	10	0	0	0	0	0	0/10	0		40	9	1	8	2	9	1	9	1	10	0	9	1
60	10	0	10	0	10	0	0	0	0	0	0	0		60	8	2	8	2	9	1	8/9	1	7	0	6/8	2
80	10	0	10	0	10	0	0	0	0	0	0	0		80	8	2	8	2	9	1	7/9	1	2	0	4/8	2
100	10	0	10	0	10	0	0	0	0	0	0	0		100	8	2	8	2	9	1	4/9	1	0	0	4/8	2
120	10	0	10	0	10	0	0	0	0	0	0	0		120	8	2	8	2	9	1	3/9	1	0	0	4/8	2
2020-11-28	(Hatching Group: 11/19)													2021-03-20	(Hatching Group: 3/11/21)
	Evening														Afternoon
Time (min)	NT (A) Larval Survival	NT Pupal (A) Survival	NT (B) Larval Survival	NT (B) Pupal Survival	NT (C) Larval Survival	NT (C) Pupal Survival	20 uM (D) Larval Survival	20 uM (D) Pupal Survival	20 uM (E) Larval Survival	20 uM (E) Pupal Survival	20 uM (F) Larval Survival	20 uM (F) Pupal Survival		Time (min)	NT (A) Larval Survival	NT Pupal (A) Survival	NT (B) Larval Survival	NT (B) Pupal Survival	NT (C) Larval Survival	NT (C) Pupal Survival	50 uM (D) Larval Survival	50 uM (D) Pupal Survival	50 uM (E) Larval Survival	50 uM (E) Pupal Survival	50 uM (F) Larval Survival	50 uM (F) Pupal Survival
0	9/9	1/1	7/7	3/3	8/8	2/2	8/8	2/2	5/5	4/5	7/7	3/3		0	10	0	10	0	10	0	10	0	10	0	10	0
20	8/8	2/2	7/7	3/3	8/8	2/2	4/8	2/2	2/5	4/5	4/7	3/3		20	10	0	10	0	10	0	10	0	10	0	10	0
40	8/8	2/2	7/7	3/3	8/8	2/2	3/8	2/2	1/5	4/5	2/7	3/3		40	10	0	10	0	10	0	9	0	8	0	5	0
60	7/7	3/3	7/7	3/3	8/8	2/2	1/8	2/2	1/5	4/5	1/7	3/3		60	10	0	10	0	10	0	2	0	4	0	3	0
80	6/6	4/4	5/5	5/5	6/6	4/4	0/8	2/2	0/5	4/5	1/6	4/4		80	10	0	10	0	10	0	2	0	3	0	3	0
100	5/5	5/5	5/5	4/5	6/6	4/4	0	2/2	0	4/5	0/6	4/4		100	10	0	10	0	10	0	1	0	3	0	3	0
120	3/3	6/7	3/3	6/7	5/5	5/5	0	2/2	0	4/5	0	4/4		120	10	0	10	0	10	0	1	0	2	0	2	0
2020-11-28	(Hatching Group: 11/19)													2021-03-20	(Hatching Group: 3/11/21)
	Evening														Afternoon
Time (min)	NT (A) Larval Survival	NT Pupal (A) Survival	NT (B) Larval Survival	NT (B) Pupal Survival	NT (C) Larval Survival	NT (C) Pupal Survival	20 uM (D) Larval Survival	20 uM (D) Pupal Survival	20 uM (E) Larval Survival	20 uM (E) Pupal Survival	20 uM (F) Larval Survival	20 uM (F) Pupal Survival		Time (min)	NT (A) Larval Survival	NT Pupal (A) Survival	NT (B) Larval Survival	NT (B) Pupal Survival	NT (C) Larval Survival	NT (C) Pupal Survival	50 uM (D) Larval Survival	50 uM (D) Pupal Survival	50 uM (E) Larval Survival	50 uM (E) Pupal Survival	50 uM (F) Larval Survival	50 uM (F) Pupal Survival
0	7/7	3/3	8/8	3/3	7/7	3/3	9/9	1/1	8/8	2/2	10	0		0	10	0	10	0	10	0	10	0	10	0	10	0
20	7/7	3/3	8/8	3/3	6/6	3/4	4/8	2/2	3/7	3/3	5/8	2/2		20	10	0	10	0	10	0	10	0	10	0	8	2
40	7/7	3/3	7/7	3/3	6/6	3/4	1/6	4/4	1/7	3/3	1/6	4/4		40	10	0	10	0	10	0	10	0	10	0	6/8	2
60	6/6	4/4	7/7	3/3	6/6	3/4	0/6	4/4	0/7	3/3	0/5	5/5		60	10	0	10	0	10	0	8	0	4	0	3/8	2
80	6/6	4/4	7/7	3/3	5/5	4/5	0	4/4	0	3/3	0	4/5		80	10	0	10	0	10	0	3/9	1	3	0	0/8	2
100	5/5	5/5	4/4	6/6	5/5	4/5	0	4/4	0	3/3	0	4/5		100	10	0	10	0	10	0	2/9	1	2	0	0	2
120	4/4	6/6	2/2	8/8	5/5	4/5	0	4/4	0	3/3	0	4/5		120	10	0	10	0	10	0	2/9	1	0	0	0	2
2020-11-28	(Hatching Group: 11/19)													2021-03-20	(Hatching Group: 3/11/21)
	Morning														Evening
Time (min)	NT (A) Larval Survival	NT Pupal (A) Survival	NT (B) Larval Survival	NT (B) Pupal Survival	NT (C) Larval Survival	NT (C) Pupal Survival	20 uM (D) Larval Survival	20 uM (D) Pupal Survival	20 uM (E) Larval Survival	20 uM (E) Pupal Survival	20 uM (F) Larval Survival	20 uM (F) Pupal Survival		Time (min)	NT (A) Larval Survival	NT Pupal (A) Survival	NT (B) Larval Survival	NT (B) Pupal Survival	NT (C) Larval Survival	NT (C) Pupal Survival	50 uM (D) Larval Survival	50 uM (D) Pupal Survival	50 uM (E) Larval Survival	50 uM (E) Pupal Survival	50 uM (F) Larval Survival	50 uM (F) Pupal Survival
0	10	0	10	0	10	0	10	0	10	0	10	0		0	10	0	10	0	10	0	10	0	10	0	10	0
20	10	0	10	0	10	0	10	0	10	0	10	0		20	10	0	10	0	10	0	10	0	10	0	8	0
40	10	0	10	0	10	0	7/10	0	7/10	0	5/10	0		40	10	0	10	0	10	0	10	0	10	0	6/8	2
60	10	0	10	0	10	0	4/10	0	4/10	0	4/10	0		60	10	0	10	0	10	0	8	0	4	0	3/8	2
80	10	0	10	0	10	0	0/10	0	1/10	0	0/10	0		80	10	0	10	0	10	0	3/9	1	2	0	0/8	2
100	10	0	10	0	10	0	0	0	0/10	0	0	0		100	9	1	10	0	10	0	2/9	1	1	0	0	2
120	10	0	10	0	10	0	0	0	0	0	0	0		120	9	1	10	0	10	0	2/9	1	0	0	0	2
2020-11-28	(Hatching Group: 11/19)													2021-03-20	(Hatching Group: 3/11/21)
	Morning														Evening
Time (min)	NT (A) Larval Survival	NT Pupal (A) Survival	NT (B) Larval Survival	NT (B) Pupal Survival	NT (C) Larval Survival	NT (C) Pupal Survival	20 uM (D) Larval Survival	20 uM (D) Pupal Survival	20 uM (E) Larval Survival	20 uM (E) Pupal Survival	20 uM (F) Larval Survival	20 uM (F) Pupal Survival		Time (min)	NT (A) Larval Survival	NT Pupal (A) Survival	NT (B) Larval Survival	NT (B) Pupal Survival	NT (C) Larval Survival	NT (C) Pupal Survival	50 uM (D) Larval Survival	50 uM (D) Pupal Survival	50 uM (E) Larval Survival	50 uM (E) Pupal Survival	50 uM (F) Larval Survival	50 uM (F) Pupal Survival
0	10	0	10	0	10	0	10	0	10	0	10	0		0	10	0	10	0	10	0	10	0	10	0	10	0
20	10	0	10	0	10	0	10	0	10	0	10	0		20	10	0	10	0	10	0	10	0	10	0	10	0
40	10	0	10	0	10	0	8/10	0	9/10	0	8/10	0		40	9	1	10	0	9	1	9	0	7	0	8	0
60	10	0	10	0	10	0	5/10	0	4/10	0	6/10	0		60	9	1	10	0	9	1	4/8	2	2	0	2	0
80	10	0	10	0	10	0	4/10	0	3/10	0	4/10	0		80	9	1	10	0	9	1	3/8	2	0	0	2	0
100	10	0	10	0	10	0	4/10	0	3/10	0	3/10	0		100	9	1	10	0	9	1	2/8	2	0	0	2	0
120	10	0	10	0	10	0	2/10	0	2/10	0	2/10	0		120	9	1	10	0	9	1	2/8	2	0	0	0	0
2020-11-28	(Hatching Group: 11/19)													2021-03-21	(Hatching Group: 3/11/21)
	Afternoon														Morning
Time (min)	NT (A) Larval Survival	NT Pupal (A) Survival	NT (B) Larval Survival	NT (B) Pupal Survival	NT (C) Larval Survival	NT (C) Pupal Survival	20 uM (D) Larval Survival	20 uM (D) Pupal Survival	20 uM (E) Larval Survival	20 uM (E) Pupal Survival	20 uM (F) Larval Survival	20 uM (F) Pupal Survival		Time (min)	NT (A) Larval Survival	NT Pupal (A) Survival	NT (B) Larval Survival	NT (B) Pupal Survival	NT (C) Larval Survival	NT (C) Pupal Survival	50 uM (D) Larval Survival	50 uM (D) Pupal Survival	50 uM (E) Larval Survival	50 uM (E) Pupal Survival	50 uM (F) Larval Survival	50 uM (F) Pupal Survival
0	10	0	10	0	10	0	10	0	10	0	10	0		0	10	0	10	0	10	0	10	0	10	0	10	0
20	10	0	10	0	10	0	10	0	3/10	0	5/10	0		20	10	0	10	0	10	0	10	0	10	0	10	0
40	10	0	10	0	10	0	4/10	0	0/10	0	0/10	0		40	10	0	10	0	10	0	8	0	10	0	10	0
60	10	0	10	0	10	0	1/10	0	0	0	0	0		60	10	0	10	0	10	0	8	0	6	0	9	0
80	10	0	10	0	10	0	1/10	0	0	0	0	0		80	10	0	10	0	10	0	7	0	3	0	9	0
100	10	0	10	0	10	0	0/10	0	0	0	0	0		100	10	0	10	0	10	0	5	0	2	0	9	0
120	10	0	10	0	10	0	0	0	0	0	0	0		120	10	0	10	0	10	0	3	0	2	0	7	0
2020-11-28	(Hatching Group: 11/19)													2021-03-21	(Hatching Group: 3/11/21)
	Afternoon														Morning
Time (min)	NT (A) Larval Survival	NT Pupal (A) Survival	NT (B) Larval Survival	NT (B) Pupal Survival	NT (C) Larval Survival	NT (C) Pupal Survival	20 uM (D) Larval Survival	20 uM (D) Pupal Survival	20 uM (E) Larval Survival	20 uM (E) Pupal Survival	20 uM (F) Larval Survival	20 uM (F) Pupal Survival		Time (min)	NT (A) Larval Survival	NT Pupal (A) Survival	NT (B) Larval Survival	NT (B) Pupal Survival	NT (C) Larval Survival	NT (C) Pupal Survival	50 uM (D) Larval Survival	50 uM (D) Pupal Survival	50 uM (E) Larval Survival	50 uM (E) Pupal Survival	50 uM (F) Larval Survival	50 uM (F) Pupal Survival
0	10	0	10	0	10	0	10	0	10	0	10	0		0	10	0	10	0	10	0	10	0	10	0	10	0
20	10	0	10	0	10	0	10	0	2/10	0	10	0		20	10	0	10	0	10	0	10	0	10	0	10	0
40	10	0	10	0	10	0	4/10	0	0/10	0	4/10	0		40	10	0	10	0	10	0	10	0	10	0	10	0
60	10	0	10	0	10	0	1/10	0	0	0	1/10	0		60	10	0	10	0	10	0	10	0	9	0	8	0
80	10	0	10	0	10	0	1/10	0	0	0	1/10	0		80	10	0	10	0	10	0	10	0	8	0	6	0
100	10	0	10	0	10	0	1/10	0	0	0	1/10	0		100	10	0	10	0	10	0	10	0	8	0	6	0
120	10	0	10	0	10	0	0/10	0	0	0	1/10	0		120	10	0	10	0	10	0	8	0	7	0	4	0
2020-11-28	(Hatching Group: 11/19)													2021-03-21	(Hatching Group: 3/11/21)
	Evening														Afternoon
Time (min)	NT (A) Larval Survival	NT Pupal (A) Survival	NT (B) Larval Survival	NT (B) Pupal Survival	NT (C) Larval Survival	NT (C) Pupal Survival	20 uM (D) Larval Survival	20 uM (D) Pupal Survival	20 uM (E) Larval Survival	20 uM (E) Pupal Survival	20 uM (F) Larval Survival	20 uM (F) Pupal Survival		Time (min)	NT (A) Larval Survival	NT Pupal (A) Survival	NT (B) Larval Survival	NT (B) Pupal Survival	NT (C) Larval Survival	NT (C) Pupal Survival	50 uM (D) Larval Survival	50 uM (D) Pupal Survival	50 uM (E) Larval Survival	50 uM (E) Pupal Survival	50 uM (F) Larval Survival	50 uM (F) Pupal Survival
0	7/7	3/3	7/7	3/3	5/5	5/5	7/8	2/2	6/6	4/4	8/8	2/2		0	10	0	10	0	10	0	10	0	10	0	10	0
20	6/6	4/4	6/6	4/4	5/5	5/5	3/7	3/3	1/4	6/6	8/8	2/2		20	10	0	10	0	10	0	10	0	10	0	10	0
40	6/6	4/4	5/5	5/5	5/5	5/5	0/5	5/5	1/4	6/6	3/7	3/3		40	10	0	10	0	10	0	10	0	6	0	6	0
60	6/6	4/4	4/4	6/6	5/5	5/5	0	5/5	1/4	6/6	1/6	4/4		60	10	0	10	0	10	0	9	0	5	0	4	0
80	6/6	4/4	4/4	6/6	4/4	6/6	0	5/5	0/4	6/6	0/6	4/4		80	10	0	10	0	10	0	8	0	3	0	2	0
100	6/6	4/4	1/1	9/9	4/4	6/6	0	5/5	0	6/6	0	4/4		100	10	0	10	0	10	0	6	0	1	0	2	0
120	5/5	5/5	1/1	8/9	2/2	8/8	0	5/5	0	6/6	0	4/4		120	10	0	9	1	10	0	5	0	0	0	2	0
2020-11-28	(Hatching Group: 11/19)													2021-03-21	(Hatching Group: 3/11/21)
	Evening														Afternoon
Time (min)	NT (A) Larval Survival	NT Pupal (A) Survival	NT (B) Larval Survival	NT (B) Pupal Survival	NT (C) Larval Survival	NT (C) Pupal Survival	20 uM (D) Larval Survival	20 uM (D) Pupal Survival	20 uM (E) Larval Survival	20 uM (E) Pupal Survival	20 uM (F) Larval Survival	20 uM (F) Pupal Survival		Time (min)	NT (A) Larval Survival	NT Pupal (A) Survival	NT (B) Larval Survival	NT (B) Pupal Survival	NT (C) Larval Survival	NT (C) Pupal Survival	50 uM (D) Larval Survival	50 uM (D) Pupal Survival	50 uM (E) Larval Survival	50 uM (E) Pupal Survival	50 uM (F) Larval Survival	50 uM (F) Pupal Survival
0	5/5	5/5	5/5	5/5	4/4	6/6	4/4	6/6	6/6	4/4	6/6	4/4		0	10	0	10	0	10	0	10	0	10	0	10	0
20	5/5	5/5	5/5	5/5	4/4	6/6	1/2	8/8	2/5	5/5	3/5	5/5		20	10	0	10	0	10	0	10	0	10	0	10	0
40	5/5	5/5	5/5	5/5	4/4	6/6	0/2	8/8	2/5	5/5	0/4	6/6		40	10	0	10	0	10	0	8	0	8	0	8	0
60	4/4	6/6	4/4	6/6	3/3	7/7	0	8/8	0/5	5/5	0	6/6		60	10	0	10	0	10	0	0	0	1	0	3	0
80	4/4	6/6	4/4	6/6	3/3	7/7	0	8/8	0	5/5	0	6/6		80	10	0	10	0	10	0	0	0	0	0	0	0
100	4/4	6/6	4/4	6/6	2/2	8/8	0	8/8	0	5/5	0	6/6		100	10	0	10	0	10	0	0	0	0	0	0	0
120	4/4	6/6	4/4	6/6	1/1	9/9	0	8/8	0	5/5	0	6/6		120	10	0	10	0	10	0	0	0	0	0	0	0
2020-11-28	(Hatching Group: 11/19)													2021-03-21	(Hatching Group: 3/11/21)
	Morning														Evening
Time (min)	NT (A) Larval Survival	NT Pupal (A) Survival	NT (B) Larval Survival	NT (B) Pupal Survival	NT (C) Larval Survival	NT (C) Pupal Survival	20 uM (D) Larval Survival	20 uM (D) Pupal Survival	20 uM (E) Larval Survival	20 uM (E) Pupal Survival	20 uM (F) Larval Survival	20 uM (F) Pupal Survival		Time (min)	NT (A) Larval Survival	NT Pupal (A) Survival	NT (B) Larval Survival	NT (B) Pupal Survival	NT (C) Larval Survival	NT (C) Pupal Survival	50 uM (D) Larval Survival	50 uM (D) Pupal Survival	50 uM (E) Larval Survival	50 uM (E) Pupal Survival	50 uM (F) Larval Survival	50 uM (F) Pupal Survival
0	10	0	10	0	10	0	10	0	9/10	0	9/10	0		0	10	0	10	0	10	0	10	0	10	0	10	0
20	10	0	10	0	10	0	8/10	0	6/10	0	8/10	0		20	10	0	10	0	10	0	10	0	10	0	9	0
40	10	0	10	0	10	0	4/10	0	4/10	0	7/10	0		40	10	0	10	0	10	0	10	0	10	0	9	0
60	10	0	10	0	10	0	4/10	0	2/10	0	4/10	0		60	10	0	10	0	10	0	7	0	10	0	45147	1
80	10	0	10	0	10	0	4/10	0	0/10	0	4/10	0		80	10	0	10	0	10	0	4	0	9	0	45086	1
100	10	0	10	0	10	0	2/10	0	0	0	3/10	0		100	10	0	10	0	10	0	3	0	7	0	45055	1
120	10	0	10	0	10	0	1/10	0	0	0	0/10	0		120	10	0	10	0	10	0	3	0	7	0	44994	1
2020-11-28	(Hatching Group: 11/19)													2021-03-21	(Hatching Group: 3/11/21)
	Morning														Evening
Time (min)	NT (A) Larval Survival	NT Pupal (A) Survival	NT (B) Larval Survival	NT (B) Pupal Survival	NT (C) Larval Survival	NT (C) Pupal Survival	20 uM (D) Larval Survival	20 uM (D) Pupal Survival	20 uM (E) Larval Survival	20 uM (E) Pupal Survival	20 uM (F) Larval Survival	20 uM (F) Pupal Survival		Time (min)	NT (A) Larval Survival	NT Pupal (A) Survival	NT (B) Larval Survival	NT (B) Pupal Survival	NT (C) Larval Survival	NT (C) Pupal Survival	50 uM (D) Larval Survival	50 uM (D) Pupal Survival	50 uM (E) Larval Survival	50 uM (E) Pupal Survival	50 uM (F) Larval Survival	50 uM (F) Pupal Survival
0	10	0	10	0	10	0	9/10	0	9/10	0	10	0		0	10	0	10	0	10	0	10	0	10	0	10	0
20	10	0	10	0	10	0	4/10	0	5/10	0	8/10	0		20	10	0	10	0	10	0	9	0	10	0	10	0
40	10	0	10	0	10	0	2/10	0	3/10	0	3/10	0		40	10	0	10	0	10	0	7	0	9	0	10	0
60	10	0	10	0	10	0	2/10	0	2/10	0	2/10	0		60	10	0	10	0	10	0	7	0	45116	1	10	0
80	10	0	10	0	10	0	1/10	0	1/10	0	2/10	0		80	10	0	10	0	10	0	7	0	45086	1	45086	1
100	10	0	10	0	10	0	1/10	0	1/10	0	1/10	0		100	10	0	10	0	10	0	4	0	45025	1	45054	2
120	10	0	10	0	10	0	1/10	0	1/10	0	1/10	0		120	10	0	10	0	10	0	4	0	44994	1	44993	2
2020-11-28	(Hatching Group: 11/19)													2021-03-22	(Hatching Group: 3/11/21)
	*Afternoon			*Larvae really don't seem to have ingested MB even by min 120											Morning
Time (min)	NT (A) Larval Survival	NT Pupal (A) Survival	NT (B) Larval Survival	NT (B) Pupal Survival	NT (C) Larval Survival	NT (C) Pupal Survival	20 uM (D) Larval Survival	20 uM (D) Pupal Survival	20 uM (E) Larval Survival	20 uM (E) Pupal Survival	20 uM (F) Larval Survival	20 uM (F) Pupal Survival		Time (min)	NT (A) Larval Survival	NT Pupal (A) Survival	NT (B) Larval Survival	NT (B) Pupal Survival	NT (C) Larval Survival	NT (C) Pupal Survival	50 uM (D) Larval Survival	50 uM (D) Pupal Survival	50 uM (E) Larval Survival	50 uM (E) Pupal Survival	50 uM (F) Larval Survival	50 uM (F) Pupal Survival
0	10	0	10	0	10	0	10	0	10	0	10	0		0	10	0	10	0	10	0	10	0	10	0	10	0
20	10	0	10	0	10	0	10	0	10	0	10	0		20	10	0	10	0	10	0	10	0	9	0	10	0
40	10	0	10	0	10	0	10	0	10	0	10	0		40	10	0	10	0	10	0	10	0	8	0	10	0
60	10	0	10	0	10	0	10	0	10	0	10	0		60	10	0	10	0	10	0	9	0	7	0	9	0
80	10	0	10	0	10	0	8/10	0	10	0	10	0		80	10	0	10	0	10	0	9	0	4	0	8	0
100	10	0	10	0	8/8	2/2	8/10	0	9/9	1/1	9/9	1/1		100	10	0	10	0	10	0	9	0	4	0	8	0
120	9/9	1/1	10	0	6/6	4/4	6/9	1/1	8/8	2/2	8/8	2/2		120	10	0	10	0	10	0	9	0	4	0	7	0
2020-11-28	(Hatching Group: 11/19)													2021-03-22	(Hatching Group: 3/11/21)
	Afternoon Trial not run so that there will be enough larvae to run 2 well plates in the evening trial														Morning
Time (min)	NT (A) Larval Survival	NT Pupal (A) Survival	NT (B) Larval Survival	NT (B) Pupal Survival	NT (C) Larval Survival	NT (C) Pupal Survival	20 uM (D) Larval Survival	20 uM (D) Pupal Survival	20 uM (E) Larval Survival	20 uM (E) Pupal Survival	20 uM (F) Larval Survival	20 uM (F) Pupal Survival		Time (min)	NT (A) Larval Survival	NT Pupal (A) Survival	NT (B) Larval Survival	NT (B) Pupal Survival	NT (C) Larval Survival	NT (C) Pupal Survival	50 uM (D) Larval Survival	50 uM (D) Pupal Survival	50 uM (E) Larval Survival	50 uM (E) Pupal Survival	50 uM (F) Larval Survival	50 uM (F) Pupal Survival
0	N/A	N/A	N/A	N/A	N/A	N/A	N/A	N/A	N/A	N/A	N/A	N/A		0	10	0	10	0	10	0	10	0	10	0	10	0
20	N/A	N/A	N/A	N/A	N/A	N/A	N/A	N/A	N/A	N/A	N/A	N/A		20	10	0	10	0	10	0	10	0	10	0	10	0
40	N/A	N/A	N/A	N/A	N/A	N/A	N/A	N/A	N/A	N/A	N/A	N/A		40	10	0	10	0	10	0	6	0	10	0	10	0
60	N/A	N/A	N/A	N/A	N/A	N/A	N/A	N/A	N/A	N/A	N/A	N/A		60	10	0	10	0	10	0	4	0	5	0	9	0
80	N/A	N/A	N/A	N/A	N/A	N/A	N/A	N/A	N/A	N/A	N/A	N/A		80	10	0	10	0	10	0	2	0	4	0	5	0
100	N/A	N/A	N/A	N/A	N/A	N/A	N/A	N/A	N/A	N/A	N/A	N/A		100	10	0	10	0	10	0	1	0	2	0	4	0
120	N/A	N/A	N/A	N/A	N/A	N/A	N/A	N/A	N/A	N/A	N/A	N/A		120	10	0	10	0	10	0	1	0	2	0	1	0
2020-11-28	(Hatching Group: 11/19)													2021-03-22	(Hatching Group: 3/11/21)
	Evening														Afternnoon
Time (min)	NT (A) Larval Survival	NT Pupal (A) Survival	NT (B) Larval Survival	NT (B) Pupal Survival	NT (C) Larval Survival	NT (C) Pupal Survival	20 uM (D) Larval Survival	20 uM (D) Pupal Survival	20 uM (E) Larval Survival	20 uM (E) Pupal Survival	20 uM (F) Larval Survival	20 uM (F) Pupal Survival		Time (min)	NT (A) Larval Survival	NT Pupal (A) Survival	NT (B) Larval Survival	NT (B) Pupal Survival	NT (C) Larval Survival	NT (C) Pupal Survival	50 uM (D) Larval Survival	50 uM (D) Pupal Survival	50 uM (E) Larval Survival	50 uM (E) Pupal Survival	50 uM (F) Larval Survival	50 uM (F) Pupal Survival
0	8/8	2/2	9/9	1/1	9/9	1/1	7/7	3/3	8/8	2/2	8/8	2/2		0	10	0	10	0	10	0	10	0	10	0	10	0
20	7/7	3/3	7/7	3/3	9/9	1/1	7/7	3/3	5/7	3/3	6/8	2/2		20	10	0	10	0	10	0	10	0	10	0	10	0
40	6/6	4/4	6/6	4/4	9/9	1/1	3/5	5/5	3/7	3/3	2/6	4/4		40	10	0	10	0	10	0	10	0	10	0	10	0
60	6/6	4/4	5/5	5/5	9/9	1/1	2/5	5/5	1/6	4/4	2/5	5/5		60	10	0	10	0	10	0	7	0	10	0	9	0
80	6/6	4/4	4/4	6/6	9/9	1/1	1/5	5/5	1/6	4/4	1/4	6/6		80	10	0	10	0	10	0	6	0	6	0	6	0
100	5/5	5/5	4/4	6/6	9/9	1/1	0/5	5/5	1/6	4/4	1/4	6/6		100	10	0	10	0	10	0	3	0	5	0	5	0
120	4/4	6/6	4/4	6/6	8/8	2/2	0	5/5	0/6	4/4	1/4	6/6		120	10	0	10	0	10	0	2	0	3	0	2	0
2020-11-28	(Hatching Group: 11/19)													2021-03-22	(Hatching Group: 3/11/21)
	Evening														Afternnoon
Time (min)	NT (A) Larval Survival	NT Pupal (A) Survival	NT (B) Larval Survival	NT (B) Pupal Survival	NT (C) Larval Survival	NT (C) Pupal Survival	20 uM (D) Larval Survival	20 uM (D) Pupal Survival	20 uM (E) Larval Survival	20 uM (E) Pupal Survival	20 uM (F) Larval Survival	20 uM (F) Pupal Survival		Time (min)	NT (A) Larval Survival	NT Pupal (A) Survival	NT (B) Larval Survival	NT (B) Pupal Survival	NT (C) Larval Survival	NT (C) Pupal Survival	50 uM (D) Larval Survival	50 uM (D) Pupal Survival	50 uM (E) Larval Survival	50 uM (E) Pupal Survival	50 uM (F) Larval Survival	50 uM (F) Pupal Survival
0	6/6	4/4	8/8	2/2	10	0	9/9	1/1	7/7	3/3	10	0		0	10	0	10	0	10	0	10	0	10	0	10	0
20	6/6	4/4	8/8	2/2	9/9	1/1	6/8	2/2	6/7	3/3	9/9	1/1		20	10	0	10	0	10	0	10	0	10	0	10	0
40	6/6	4/4	8/8	2/2	9/9	1/1	2/6	4/4	6/7	3/3	2/8	2/2		40	10	0	10	0	10	0	10	0	9	0	10	0
60	5/5	5/5	7/7	3/3	8/8	2/2	1/6	4/4	2/7	3/3	2/8	2/2		60	10	0	10	0	10	0	10	0	8	0	9	0
80	4/4	5/6	7/7	3/3	7/7	3/3	1/6	4/4	0/7	3/3	1/8	2/2		80	10	0	10	0	10	0	8	0	4	0	9	0
100	3/3	6/7	7/7	3/3	7/7	3/3	0/6	4/4	0	3/3	0/8	2/2		100	10	0	10	0	10	0	5	0	1	0	5	0
120	3/3	6/7	7/7	3/3	7/7	3/3	0	4/4	0	3/3	0	2/2		120	10	0	10	0	10	0	5	0	1	0	5	0
2020-12-12	(Hatching Group: 11/28)													2021-03-22	(Hatching Group: 3/11/21)
	Morning														Evening
Time (min)	NT (A) Larval Survival	NT Pupal (A) Survival	NT (B) Larval Survival	NT (B) Pupal Survival	NT (C) Larval Survival	NT (C) Pupal Survival	20 uM (D) Larval Survival	20 uM (D) Pupal Survival	20 uM (E) Larval Survival	20 uM (E) Pupal Survival	20 uM (F) Larval Survival	20 uM (F) Pupal Survival		Time (min)	NT (A) Larval Survival	NT Pupal (A) Survival	NT (B) Larval Survival	NT (B) Pupal Survival	NT (C) Larval Survival	NT (C) Pupal Survival	50 uM (D) Larval Survival	50 uM (D) Pupal Survival	50 uM (E) Larval Survival	50 uM (E) Pupal Survival	50 uM (F) Larval Survival	50 uM (F) Pupal Survival
0	10	0	10	0	10	0	10	0	10	0	10	0		0	10	0	10	0	10	0	10	0	10	0	10	0
20	10	0	10	0	10	0	3/10	0	1/10	0	2/10	0		20	9	1	10	0	9	1	10	0	10	0	10	0
40	10	0	10	0	10	0	0/10	0	0/10	0	0/10	0		40	9	1	10	0	9	1	10	0	10	0	10	0
60	10	0	10	0	10	0	0	0	0	0	0	0		60	9	1	10	0	9	1	7/9	1	8	0	7	0
80	10	0	10	0	10	0	0	0	0	0	0	0		80	9	1	10	0	8	2	5/9	1	7	0	4	0
100	10	0	10	0	10	0	0	0	0	0	0	0		100	9	1	10	0	8	2	4/9	1	4	0	2	0
120	10	0	10	0	10	0	0	0	0	0	0	0		120	9	1	10	0	8	2	4/9	1	0	0	1	0
2020-12-12	(Hatching Group: 12/3)													2021-03-22	(Hatching Group: 3/11/21)
	Morning														Evening
Time (min)	NT (A) Larval Survival	NT Pupal (A) Survival	NT (B) Larval Survival	NT (B) Pupal Survival	NT (C) Larval Survival	NT (C) Pupal Survival	20 uM (D) Larval Survival	20 uM (D) Pupal Survival	20 uM (E) Larval Survival	20 uM (E) Pupal Survival	20 uM (F) Larval Survival	20 uM (F) Pupal Survival		Time (min)	NT (A) Larval Survival	NT Pupal (A) Survival	NT (B) Larval Survival	NT (B) Pupal Survival	NT (C) Larval Survival	NT (C) Pupal Survival	50 uM (D) Larval Survival	50 uM (D) Pupal Survival	50 uM (E) Larval Survival	50 uM (E) Pupal Survival	50 uM (F) Larval Survival	50 uM (F) Pupal Survival
0	10	0	10	0	10	0	10	0	10	0	10	0		0	10	0	10	0	10	0	10	0	10	0	10	0
20	10	0	10	0	10	0	3/10	0	1/10	0	4/10	0		20	10	0	10	0	10	0	10	0	9	0	9	0
40	10	0	10	0	10	0	0/10	0	0/10	0	0/10	0		40	10	0	10	0	10	0	10	0	8/9	1	7/9	1
60	10	0	10	0	10	0	0	0	0	0	0	0		60	10	0	10	0	10	0	9	0	6/9	1	4/9	1
80	10	0	10	0	10	0	0	0	0	0	0	0		80	10	0	10	0	10	0	9	0	5/9	1	2/9	1
100	10	0	10	0	10	0	0	0	0	0	0	0		100	10	0	10	0	9	1	5	0	4/9	1	0/9	1
120	10	0	10	0	10	0	0	0	0	0	0	0		120	9	1	10	0	9	1	4	0	4/9	1	0	1
2020-12-12	(Hatching Group: 12/3)													2021-03-23	(Hatching Group: 3/11/21)
	Afternoon														Morning
Time (min)	NT (A) Larval Survival	NT Pupal (A) Survival	NT (B) Larval Survival	NT (B) Pupal Survival	NT (C) Larval Survival	NT (C) Pupal Survival	20 uM (D) Larval Survival	20 uM (D) Pupal Survival	20 uM (E) Larval Survival	20 uM (E) Pupal Survival	20 uM (F) Larval Survival	20 uM (F) Pupal Survival		Time (min)	NT (A) Larval Survival	NT Pupal (A) Survival	NT (B) Larval Survival	NT (B) Pupal Survival	NT (C) Larval Survival	NT (C) Pupal Survival	50 uM (D) Larval Survival	50 uM (D) Pupal Survival	50 uM (E) Larval Survival	50 uM (E) Pupal Survival	50 uM (F) Larval Survival	50 uM (F) Pupal Survival
0	10	0	10	0	10	0	10	0	10	0	10	0		0	10	0	10	0	10	0	10	0	10	0	10	0
20	10	0	10	0	10	0	4/10	0	5/10	0	1/10	0		20	10	0	10	0	10	0	10	0	10	0	10	0
40	10	0	10	0	10	0	0/10	0	1/10	0	0/10	0		40	10	0	10	0	10	0	10	0	9	0	10	0
60	10	0	10	0	10	0	0	0	0/10	0	0	0		60	10	0	10	0	10	0	8	0	9	0	9	0
80	10	0	10	0	10	0	0	0	0	0	0	0		80	10	0	10	0	10	0	5	0	7	0	5	0
100	10	0	10	0	10	0	0	0	0	0	0	0		100	10	0	10	0	10	0	5	0	4	0	3	0
120	10	0	10	0	10	0	0	0	0	0	0	0		120	10	0	10	0	10	0	0	0	2	0	2	0
2020-12-12	(Hatching Group: 12/3)													2021-03-23	(Hatching Group: 3/11/21)
	Afternoon														Morning
Time (min)	NT (A) Larval Survival	NT Pupal (A) Survival	NT (B) Larval Survival	NT (B) Pupal Survival	NT (C) Larval Survival	NT (C) Pupal Survival	20 uM (D) Larval Survival	20 uM (D) Pupal Survival	20 uM (E) Larval Survival	20 uM (E) Pupal Survival	20 uM (F) Larval Survival	20 uM (F) Pupal Survival		Time (min)	NT (A) Larval Survival	NT Pupal (A) Survival	NT (B) Larval Survival	NT (B) Pupal Survival	NT (C) Larval Survival	NT (C) Pupal Survival	50 uM (D) Larval Survival	50 uM (D) Pupal Survival	50 uM (E) Larval Survival	50 uM (E) Pupal Survival	50 uM (F) Larval Survival	50 uM (F) Pupal Survival
0	10	0	10	0	10	0	10	0	10	0	10	0		0	10	0	10	0	10	0	10	0	10	0	10	0
20	10	0	10	0	10	0	4/10	0	3/10	0	3/10	0		20	10	0	10	0	10	0	10	0	10	0	10	0
40	10	0	10	0	10	0	1/10	0	0/10	0	0/10	0		40	10	0	10	0	10	0	10	0	10	0	10	0
60	10	0	10	0	10	0	0/10	0	0	0	0	0		60	10	0	10	0	10	0	10	0	7	0	9	0
80	10	0	10	0	10	0	0	0	0	0	0	0		80	10	0	10	0	10	0	10	0	6	0	7	0
100	10	0	10	0	10	0	0	0	0	0	0	0		100	10	0	10	0	10	0	8	0	4	0	6	0
120	10	0	10	0	10	0	0	0	0	0	0	0		120	10	0	10	0	10	0	6	0	3	0	6	0
2020-12-12	(Hatching Group: 12/3)													2021-03-23	(Hatching Group: 3/11/21)
	Evening														Afternoon
Time (min)	NT (A) Larval Survival	NT Pupal (A) Survival	NT (B) Larval Survival	NT (B) Pupal Survival	NT (C) Larval Survival	NT (C) Pupal Survival	20 uM (D) Larval Survival	20 uM (D) Pupal Survival	20 uM (E) Larval Survival	20 uM (E) Pupal Survival	20 uM (F) Larval Survival	20 uM (F) Pupal Survival		Time (min)	NT (A) Larval Survival	NT Pupal (A) Survival	NT (B) Larval Survival	NT (B) Pupal Survival	NT (C) Larval Survival	NT (C) Pupal Survival	50 uM (D) Larval Survival	50 uM (D) Pupal Survival	50 uM (E) Larval Survival	50 uM (E) Pupal Survival	50 uM (F) Larval Survival	50 uM (F) Pupal Survival
0	10	0	9/9	1/1	9/9	1/'	10	0	9/9	1/1	10	0		0	10	0	10	0	10	0	10	0	10	0	10	0
20	10	0	9/9	1/1	9/9	1/1	1/10	0	5/9	1/1	3/10	0		20	10	0	10	0	10	0	10	0	10	0	10	0
40	10	0	9/9	1/1	9/9	1/1	0/10	0	2/9	1/1	1/10	0		40	10	0	10	0	10	0	10	0	10	0	10	0
60	9/9	1/1	9/9	1/1	9/9	1/1	0	0	1/9	1/1	1/10	0		60	10	0	10	0	10	0	8	0	9	0	10	0
80	9/9	1/1	9/9	1/1	9/9	1/1	0	0	0/9	1/1	0/10	0		80	10	0	10	0	10	0	5	0	8	0	8	0
100	9/9	1/1	9/9	1/1	9/9	1/1	0	0	0	1/1	0	0		100	10	0	10	0	10	0	5	0	3	0	5	0
120	8/8	2/2	9/9	1/1	9/9	1/1	0	0	0	1/1	0	0		120	10	0	10	0	10	0	3	0	2	0	2	0
2020-12-12	(Hatching Group: 12/3)													2021-03-23	(Hatching Group: 3/11/21)
	Evening														Afternoon
Time (min)	NT (A) Larval Survival	NT Pupal (A) Survival	NT (B) Larval Survival	NT (B) Pupal Survival	NT (C) Larval Survival	NT (C) Pupal Survival	20 uM (D) Larval Survival	20 uM (D) Pupal Survival	20 uM (E) Larval Survival	20 uM (E) Pupal Survival	20 uM (F) Larval Survival	20 uM (F) Pupal Survival		Time (min)	NT (A) Larval Survival	NT Pupal (A) Survival	NT (B) Larval Survival	NT (B) Pupal Survival	NT (C) Larval Survival	NT (C) Pupal Survival	50 uM (D) Larval Survival	50 uM (D) Pupal Survival	50 uM (E) Larval Survival	50 uM (E) Pupal Survival	50 uM (F) Larval Survival	50 uM (F) Pupal Survival
0	10	0	10	0	10	0	10	0	10	0	10	0		0	10	0	10	0	10	0	10	0	10	0	10	0
20	10	0	10	0	10	0	2/10	0	2/10	0	2/10	0		20	10	0	10	0	10	0	10	0	10	0	10	0
40	10	0	10	0	10	0	0/10	0	0/10	0	0/10	0		40	10	0	10	0	10	0	10	0	10	0	10	0
60	9/9	1/1	10	0	10	0	0	0	0	0	0	0		60	10	0	10	0	10	0	10	0	10	0	8	0
80	9/9	1/1	10	0	10	0	0	0	0	0	0	0		80	10	0	10	0	10	0	9	0	8	0	5	0
100	9/9	1/1	10	0	10	0	0	0	0	0	0	0		100	10	0	10	0	10	0	8	0	8	0	5	0
120	9/9	1/1	10	0	10	0	0	0	0	0	0	0		120	10	0	10	0	10	0	6	0	7	0	4	0
2020-12-13	(Hatching Group: 12/3)													2021-03-23	(Hatching Group: 3/11/21)
	Morning														Evening
Time (min)	NT (A) Larval Survival	NT Pupal (A) Survival	NT (B) Larval Survival	NT (B) Pupal Survival	NT (C) Larval Survival	NT (C) Pupal Survival	20 uM (D) Larval Survival	20 uM (D) Pupal Survival	20 uM (E) Larval Survival	20 uM (E) Pupal Survival	20 uM (F) Larval Survival	20 uM (F) Pupal Survival		Time (min)	NT (A) Larval Survival	NT Pupal (A) Survival	NT (B) Larval Survival	NT (B) Pupal Survival	NT (C) Larval Survival	NT (C) Pupal Survival	50 uM (D) Larval Survival	50 uM (D) Pupal Survival	50 uM (E) Larval Survival	50 uM (E) Pupal Survival	50 uM (F) Larval Survival	50 uM (F) Pupal Survival
0	10	0	10	0	10	0	10	0	10	0	10	0		0	10	0	9	1	9	1	9	1	10	0	10	0
20	10	0	10	0	10	0	1/10	0	1/10	0	0/10	0		20	10	0	9	1	9	1	9	1	10	0	10	0
40	10	0	10	0	10	0	0/10	0	0/10	0	0	0		40	9	1	9	1	9	1	6/9	1	9	0	10	0
60	10	0	10	0	10	0	0	0	0	0	0	0		60	9	1	9	1	9	1	6/9	1	6	0	9	0
80	10	0	10	0	10	0	0	0	0	0	0	0		80	9	1	9	1	9	1	2/9	1	1	0	9	0
100	10	0	10	0	10	0	0	0	0	0	0	0		100	9	1	9	1	9	1	2/9	1	1	0	7/9	1
120	10	0	9/10	0	10	0	0	0	0	0	0	0		120	9	1	9	1	9	1	2/9	1	1	0	5/9	1
2020-12-13	(Hatching Group: 12/3)													2021-03-23	(Hatching Group: 3/11/21)
	Morning														Evening
Time (min)	NT (A) Larval Survival	NT Pupal (A) Survival	NT (B) Larval Survival	NT (B) Pupal Survival	NT (C) Larval Survival	NT (C) Pupal Survival	20 uM (D) Larval Survival	20 uM (D) Pupal Survival	20 uM (E) Larval Survival	20 uM (E) Pupal Survival	20 uM (F) Larval Survival	20 uM (F) Pupal Survival		Time (min)	NT (A) Larval Survival	NT Pupal (A) Survival	NT (B) Larval Survival	NT (B) Pupal Survival	NT (C) Larval Survival	NT (C) Pupal Survival	50 uM (D) Larval Survival	50 uM (D) Pupal Survival	50 uM (E) Larval Survival	50 uM (E) Pupal Survival	50 uM (F) Larval Survival	50 uM (F) Pupal Survival
0	10	0	10	0	10	0	10	0	10	0	10	0		0	9	1	10	0	10	0	8	2	6/7	3	9	1
20	10	0	10	0	10	0	0/10	0	2/10	0	5/10	0		20	9	1	10	0	9	1	8	2	6/7	3	9	1
40	10	0	10	0	10	0	0	0	2/10	0	0/10	0		40	9	1	10	0	9	1	8	2	6/7	3	9	1
60	10	0	10	0	10	0	0	0	0/10	0	0	0		60	9	1	10	0	9	1	8	2	5/7	3	9	1
80	10	0	10	0	10	0	0	0	0	0	0	0		80	9	1	10	0	9	1	7/8	2	4/7	3	7/9	1
100	10	0	10	0	10	0	0	0	0	0	0	0		100	9	1	9	1	9	1	4/8	2	4/7	3	5/9	1
120	10	0	10	0	10	0	0	0	0	0	0	0		120	9	1	9	1	9	1	2/8	2	1/7	3	1/9	1
2020-12-13	(Hatching Group: 12/3)													2021-04-24	(Hatching Group: 4/15/21)
	Afternoon														Morning
Time (min)	NT (A) Larval Survival	NT Pupal (A) Survival	NT (B) Larval Survival	NT (B) Pupal Survival	NT (C) Larval Survival	NT (C) Pupal Survival	20 uM (D) Larval Survival	20 uM (D) Pupal Survival	20 uM (E) Larval Survival	20 uM (E) Pupal Survival	20 uM (F) Larval Survival	20 uM (F) Pupal Survival		Time (min)	NT (A) Larval Survival	NT Pupal (A) Survival	NT (B) Larval Survival	NT (B) Pupal Survival	NT (C) Larval Survival	NT (C) Pupal Survival	50 uM (D) Larval Survival	50 uM (D) Pupal Survival	50 uM (E) Larval Survival	50 uM (E) Pupal Survival	50 uM (F) Larval Survival	50 uM (F) Pupal Survival
0	10	0	10	0	10	0	10	0	10	0	10	0		0	10	0	10	0	10	0	10	0	10	0	10	0
20	10	0	10	0	10	0	1/10	0	1/10	0	2/10	0		20	10	0	10	0	10	0	10	0	10	0	10	0
40	10	0	10	0	10	0	0/10	0	0/10	0	0/10	0		40	10	0	10	0	10	0	7	0	8	0	9	0
60	10	0	10	0	10	0	0	0	0	0	0	0		60	10	0	10	0	10	0	7	0	5	0	6	0
80	10	0	10	0	10	0	0	0	0	0	0	0		80	10	0	10	0	10	0	7	0	2	0	1	0
100	10	0	10	0	10	0	0	0	0	0	0	0		100	10	0	10	0	10	0	5	0	2	0	1	0
120	10	0	10	0	10	0	0	0	0	0	0	0		120	10	0	10	0	10	0	4	0	1	0	1	0
2020-12-13	(Hatching Group: 12/3)													2021-04-24	(Hatching Group: 4/15/21)
	Afternoon														Morning
Time (min)	NT (A) Larval Survival	NT Pupal (A) Survival	NT (B) Larval Survival	NT (B) Pupal Survival	NT (C) Larval Survival	NT (C) Pupal Survival	20 uM (D) Larval Survival	20 uM (D) Pupal Survival	20 uM (E) Larval Survival	20 uM (E) Pupal Survival	20 uM (F) Larval Survival	20 uM (F) Pupal Survival		Time (min)	NT (A) Larval Survival	NT Pupal (A) Survival	NT (B) Larval Survival	NT (B) Pupal Survival	NT (C) Larval Survival	NT (C) Pupal Survival	50 uM (D) Larval Survival	50 uM (D) Pupal Survival	50 uM (E) Larval Survival	50 uM (E) Pupal Survival	50 uM (F) Larval Survival	50 uM (F) Pupal Survival
0	10	0	10	0	10	0	10	0	10	0	10	0		0	10	0	10	0	10	0	10	0	10	0	10	0
20	10	0	10	0	10	0	1/10	0	1/10	0	1/10	0		20	10	0	10	0	10	0	10	0	9	0	10	0
40	10	0	10	0	10	0	0/10	0	1/10	0	0/10	0		40	10	0	10	0	10	0	10	0	3	0	10	0
60	10	0	10	0	10	0	0	0	0/10	0	0	0		60	10	0	10	0	10	0	10	0	3	0	10	0
80	10	0	10	0	10	0	0	0	0	0	0	0		80	10	0	10	0	10	0	8	0	1	0	7	0
100	10	0	10	0	10	0	0	0	0	0	0	0		100	10	0	10	0	10	0	7	0	0	0	6	0
120	10	0	10	0	10	0	0	0	0	0	0	0		120	10	0	10	0	10	0	6	0	0	0	5	0
2020-12-13	(Hatching Group: 12/3)													2021-04-24	(Hatching Group: 4/15/21)
	Evening														Afternoon
Time (min)	NT (A) Larval Survival	NT Pupal (A) Survival	NT (B) Larval Survival	NT (B) Pupal Survival	NT (C) Larval Survival	NT (C) Pupal Survival	20 uM (D) Larval Survival	20 uM (D) Pupal Survival	20 uM (E) Larval Survival	20 uM (E) Pupal Survival	20 uM (F) Larval Survival	20 uM (F) Pupal Survival		Time (min)	NT (A) Larval Survival	NT Pupal (A) Survival	NT (B) Larval Survival	NT (B) Pupal Survival	NT (C) Larval Survival	NT (C) Pupal Survival	50 uM (D) Larval Survival	50 uM (D) Pupal Survival	50 uM (E) Larval Survival	50 uM (E) Pupal Survival	50 uM (F) Larval Survival	50 uM (F) Pupal Survival
0	10	0	10	0	9/9	1/1	9/9	1/1	9/9	1/1	10	0		0	10	0	10	0	10	0	10	0	10	0	10	0
20	10	0	10	0	8/8	2/2	1/8	2/2	2/9	1/1	1/10	0		20	10	0	10	0	10	0	10	0	10	0	10	0
40	10	0	10	0	8/8	2/2	0/8	2/2	2/9	1/1	0/10	0		40	10	0	10	0	10	0	10	0	10	0	10	0
60	9/9	1/1	10	0	8/8	2/2	0	2/2	0/9	1/1	0	0		60	10	0	10	0	10	0	9	0	10	0	7	0
80	9/9	1/1	9/9	1/1	8/8	2/2	0	2/2	0	1/1	0	0		80	10	0	10	0	10	0	8	0	8	0	5	0
100	9/9	1/1	9/9	1/1	8/8	2/2	0	2/2	0	1/1	0	0		100	10	0	10	0	10	0	8	0	8	0	5	0
120	9/9	1/1	9/9	1/1	8/8	2/2	0	2/2	0	1/1	0	0		120	10	0	10	0	10	0	8	0	8	0	4	0
2020-12-13	(Hatching Group: 12/3)													2021-04-24	(Hatching Group: 4/15/21)
	Evening														Afternoon
Time (min)	NT (A) Larval Survival	NT Pupal (A) Survival	NT (B) Larval Survival	NT (B) Pupal Survival	NT (C) Larval Survival	NT (C) Pupal Survival	20 uM (D) Larval Survival	20 uM (D) Pupal Survival	20 uM (E) Larval Survival	20 uM (E) Pupal Survival	20 uM (F) Larval Survival	20 uM (F) Pupal Survival		Time (min)	NT (A) Larval Survival	NT Pupal (A) Survival	NT (B) Larval Survival	NT (B) Pupal Survival	NT (C) Larval Survival	NT (C) Pupal Survival	50 uM (D) Larval Survival	50 uM (D) Pupal Survival	50 uM (E) Larval Survival	50 uM (E) Pupal Survival	50 uM (F) Larval Survival	50 uM (F) Pupal Survival
0	9/9	1/1	10	0	10	0	10	0	9/9	1/1	10	0		0	10	0	10	0	10	0	10	0	10	0	10	0
20	9/9	1/1	10	0	10	0	0/10	0	0/9	1/1	2/10	0		20	10	0	10	0	10	0	10	0	9	0	10	0
40	9/9	1/1	10	0	10	0	0	0	0	1/1	1/10	0		40	10	0	10	0	10	0	10	0	9	0	10	0
60	9/9	1/1	9/9	1/1	9/9	1/1	0	0	0	1/1	1/10	0		60	10	0	10	0	10	0	9	0	9	0	10	0
80	9/9	1/1	9/9	1/1	9/9	1/1	0	0	0	1/1	1/10	0		80	10	0	10	0	10	0	8	0	9	0	10	0
100	9/9	1/1	9/9	1/1	9/9	1/1	0	0	0	1/1	1/10	0		100	10	0	10	0	10	0	8	0	8	0	8	0
120	9/9	1/1	9/9	1/1	9/9	1/1	0	0	0	1/1	1/10	0		120	10	0	10	0	10	0	6	0	6	0	6	0
2020-12-14	(Hatching Group: 12/3)													2021-04-24	(Hatching Group: 4/15/21)
	Morning														Evening
Time (min)	NT (A) Larval Survival	NT Pupal (A) Survival	NT (B) Larval Survival	NT (B) Pupal Survival	NT (C) Larval Survival	NT (C) Pupal Survival	20 uM (D) Larval Survival	20 uM (D) Pupal Survival	20 uM (E) Larval Survival	20 uM (E) Pupal Survival	20 uM (F) Larval Survival	20 uM (F) Pupal Survival		Time (min)	NT (A) Larval Survival	NT Pupal (A) Survival	NT (B) Larval Survival	NT (B) Pupal Survival	NT (C) Larval Survival	NT (C) Pupal Survival	50 uM (D) Larval Survival	50 uM (D) Pupal Survival	50 uM (E) Larval Survival	50 uM (E) Pupal Survival	50 uM (F) Larval Survival	50 uM (F) Pupal Survival
0	10	0	10	0	10	0	10	0	10	0	10	0		0	10	0	10	0	10	0	10	0	10	0	10	0
20	10	0	10	0	10	0	0/10	0	1/10	0	1/10	0		20	10	0	10	0	10	0	3	0	10	0	9	0
40	10	0	9/10	0	10	0	0	0	1/10	0	1/10	0		40	10	0	10	0	10	0	2	0	10	0	5	0
60	10	0	9/10	0	10	0	0	0	0/10	0	1/10	0		60	10	0	10	0	10	0	1	0	7	0	4	0
80	10	0	9/10	0	10	0	0	0	0	0	1/10	0		80	10	0	10	0	10	0	1	0	6	0	2	0
100	10	0	9/10	0	10	0	0	0	0	0	1/10	0		100	10	0	10	0	10	0	0	0	6	0	2	0
120	10	0	9/10	0	10	0	0	0	0	0	1/10	0		120	10	0	10	0	10	0	0	0	6	0	2	0
2020-12-14	(Hatching Group: 12/3)													2021-04-24	(Hatching Group: 4/15/21)
	Morning														Evening
Time (min)	NT (A) Larval Survival	NT Pupal (A) Survival	NT (B) Larval Survival	NT (B) Pupal Survival	NT (C) Larval Survival	NT (C) Pupal Survival	20 uM (D) Larval Survival	20 uM (D) Pupal Survival	20 uM (E) Larval Survival	20 uM (E) Pupal Survival	20 uM (F) Larval Survival	20 uM (F) Pupal Survival		Time (min)	NT (A) Larval Survival	NT Pupal (A) Survival	NT (B) Larval Survival	NT (B) Pupal Survival	NT (C) Larval Survival	NT (C) Pupal Survival	50 uM (D) Larval Survival	50 uM (D) Pupal Survival	50 uM (E) Larval Survival	50 uM (E) Pupal Survival	50 uM (F) Larval Survival	50 uM (F) Pupal Survival
0	10	0	10	0	10	0	10	0	10	0	10	0		0	10	0	10	0	10	0	10	0	10	0	10	0
20	10	0	10	0	10	0	2/10	0	0/10	0	4/10	0		20	10	0	10	0	10	0	10	0	10	0	10	0
40	10	0	10	0	10	0	0/10	0	0	0	2/10	0		40	10	0	10	0	9	1	7	0	6	0	7	0
60	10	0	10	0	10	0	0	0	0	0	2/10	0		60	10	0	10	0	9	1	2	0	3	0	7	0
80	10	0	10	0	10	0	0	0	0	0	1/10	0		80	10	0	9	1	9	1	1	0	0	0	6	0
100	10	0	10	0	10	0	0	0	0	0	1/10	0		100	10	0	9	1	9	1	1	0	0	0	5	0
120	10	0	10	0	10	0	0	0	0	0	1/10	0		120	10	0	9	1	9	1	1	0	0	0	5	0
2020-12-14	(Hatching Group: 12/3)													2021-04-25	(Hatching Group: 4/15/21)
	Afternoon														Morning
Time (min)	NT (A) Larval Survival	NT Pupal (A) Survival	NT (B) Larval Survival	NT (B) Pupal Survival	NT (C) Larval Survival	NT (C) Pupal Survival	20 uM (D) Larval Survival	20 uM (D) Pupal Survival	20 uM (E) Larval Survival	20 uM (E) Pupal Survival	20 uM (F) Larval Survival	20 uM (F) Pupal Survival		Time (min)	NT (A) Larval Survival	NT Pupal (A) Survival	NT (B) Larval Survival	NT (B) Pupal Survival	NT (C) Larval Survival	NT (C) Pupal Survival	50 uM (D) Larval Survival	50 uM (D) Pupal Survival	50 uM (E) Larval Survival	50 uM (E) Pupal Survival	50 uM (F) Larval Survival	50 uM (F) Pupal Survival
0	10	0	10	0	10	0	10	0	10	0	10	0		0	10	0	10	0	10	0	10	0	10	0	9	0
20	10	0	10	0	10	0	1/10	0	2/10	0	0/10	0		20	10	0	10	0	10	0	5	0	6	0	7	0
40	10	0	10	0	10	0	0/10	0	0/10	0	0	0		40	10	0	10	0	10	0	1	0	3	0	2	0
60	10	0	10	0	10	0	0	0	0	0	0	0		60	10	0	10	0	10	0	0	0	1	0	1	0
80	10	0	10	0	10	0	0	0	0	0	0	0		80	10	0	10	0	10	0	0	0	0	0	1	0
100	10	0	10	0	10	0	0	0	0	0	0	0		100	10	0	10	0	10	0	0	0	0	0	1	0
120	10	0	10	0	10	0	0	0	0	0	0	0		120	10	0	10	0	10	0	0	0	0	0	1	0
2020-12-14	(Hatching Group: 12/3)													2021-04-25	(Hatching Group: 4/15/21)
	Afternoon														Morning
Time (min)	NT (A) Larval Survival	NT Pupal (A) Survival	NT (B) Larval Survival	NT (B) Pupal Survival	NT (C) Larval Survival	NT (C) Pupal Survival	20 uM (D) Larval Survival	20 uM (D) Pupal Survival	20 uM (E) Larval Survival	20 uM (E) Pupal Survival	20 uM (F) Larval Survival	20 uM (F) Pupal Survival		Time (min)	NT (A) Larval Survival	NT Pupal (A) Survival	NT (B) Larval Survival	NT (B) Pupal Survival	NT (C) Larval Survival	NT (C) Pupal Survival	50 uM (D) Larval Survival	50 uM (D) Pupal Survival	50 uM (E) Larval Survival	50 uM (E) Pupal Survival	50 uM (F) Larval Survival	50 uM (F) Pupal Survival
0	10	0	10	0	10	0	10	0	10	0	10	0		0	10	0	10	0	10	0	9	0	8	0	8	0
20	10	0	10	0	10	0	1/10	0	3/10	0	1/10	0		20	10	0	10	0	10	0	7	0	7	0	3	0
40	10	0	10	0	10	0	0/10	0	0/10	0	0/10	0		40	10	0	10	0	10	0	3	0	7	0	0	0
60	10	0	10	0	10	0	0	0	0	0	0	0		60	10	0	10	0	10	0	2	0	3	0	0	0
80	10	0	10	0	10	0	0	0	0	0	0	0		80	10	0	10	0	10	0	1	0	3	0	0	0
100	10	0	10	0	10	0	0	0	0	0	0	0		100	10	0	10	0	10	0	1	0	3	0	0	0
120	10	0	10	0	10	0	0	0	0	0	0	0		120	10	0	10	0	10	0	1	0	2	0	0	0
2020-12-14	(Hatching Group: 12/3)													2021-04-25	(Hatching Group: 4/15/21)
	Evening														Afternoon
Time (min)	NT (A) Larval Survival	NT Pupal (A) Survival	NT (B) Larval Survival	NT (B) Pupal Survival	NT (C) Larval Survival	NT (C) Pupal Survival	20 uM (D) Larval Survival	20 uM (D) Pupal Survival	20 uM (E) Larval Survival	20 uM (E) Pupal Survival	20 uM (F) Larval Survival	20 uM (F) Pupal Survival		Time (min)	NT (A) Larval Survival	NT Pupal (A) Survival	NT (B) Larval Survival	NT (B) Pupal Survival	NT (C) Larval Survival	NT (C) Pupal Survival	50 uM (D) Larval Survival	50 uM (D) Pupal Survival	50 uM (E) Larval Survival	50 uM (E) Pupal Survival	50 uM (F) Larval Survival	50 uM (F) Pupal Survival
0	10	0	10	0	10	0	9/9	1/1	10	0	10	0		0	10	0	10	0	10	0	10	0	10	0	10	0
20	10	0	10	0	10	0	7/9	1/1	2/10	0	4/10	0		20	10	0	10	0	10	0	10	0	10	0	9	0
40	10	0	10	0	10	0	2/9	1/1	2/10	0	3/10	0		40	10	0	10	0	10	0	10	0	8	0	5	0
60	10	0	10	0	9/9	1/1	0/9	1/1	1/10	0	1/10	0		60	10	0	10	0	10	0	9	0	6	0	0	0
80	10	0	10	0	8/8	2/2	0	1/1	1/10	0	0/9	1/1		80	10	0	10	0	10	0	8	0	5	0	0	0
100	10	0	10	0	8/8	2/2	0	1/1	0/10	0	0	1/1		100	10	0	10	0	10	0	7	0	3	0	0	0
120	9/9	1/1	10	0	8/8	2/2	0	1/1	0	0	0	1/1		120	10	0	10	0	10	0	6	0	2	0	0	0
2020-12-14	(Hatching Group: 12/3)													2021-04-25	(Hatching Group: 4/15/21)
	Evening														Afternoon
Time (min)	NT (A) Larval Survival	NT Pupal (A) Survival	NT (B) Larval Survival	NT (B) Pupal Survival	NT (C) Larval Survival	NT (C) Pupal Survival	20 uM (D) Larval Survival	20 uM (D) Pupal Survival	20 uM (E) Larval Survival	20 uM (E) Pupal Survival	20 uM (F) Larval Survival	20 uM (F) Pupal Survival		Time (min)	NT (A) Larval Survival	NT Pupal (A) Survival	NT (B) Larval Survival	NT (B) Pupal Survival	NT (C) Larval Survival	NT (C) Pupal Survival	50 uM (D) Larval Survival	50 uM (D) Pupal Survival	50 uM (E) Larval Survival	50 uM (E) Pupal Survival	50 uM (F) Larval Survival	50 uM (F) Pupal Survival
0	10	0	10	0	10	0	10	0	10	0	10	0		0	10	0	10	0	10	0	10	0	10	0	10	0
20	10	0	10	0	10	0	0/10	0	0/10	0	1/10	0		20	10	0	10	0	10	0	10	0	9	0	10	0
40	10	0	10	0	10	0	0	0	0	0	0/10	0		40	10	0	10	0	10	0	10	0	4	0	9	0
60	10	0	10	0	10	0	0	0	0	0	0	0		60	10	0	10	0	10	0	10	0	0	0	6	0
80	10	0	10	0	10	0	0	0	0	0	0	0		80	10	0	10	0	10	0	10	0	0	0	3	0
100	10	0	10	0	10	0	0	0	0	0	0	0		100	10	0	10	0	10	0	10	0	0	0	3	0
120	10	0	9/9	1/1	10	0	0	0	0	0	0	0		120	10	0	10	0	10	0	10	0	0	0	3	0
2020-12-15	(Hatching Group: 12/3)													2021-04-25	(Hatching Group: 4/15/21)
	Morning														Evening
Time (min)	NT (A) Larval Survival	NT Pupal (A) Survival	NT (B) Larval Survival	NT (B) Pupal Survival	NT (C) Larval Survival	NT (C) Pupal Survival	20 uM (D) Larval Survival	20 uM (D) Pupal Survival	20 uM (E) Larval Survival	20 uM (E) Pupal Survival	20 uM (F) Larval Survival	20 uM (F) Pupal Survival		Time (min)	NT (A) Larval Survival	NT Pupal (A) Survival	NT (B) Larval Survival	NT (B) Pupal Survival	NT (C) Larval Survival	NT (C) Pupal Survival	50 uM (D) Larval Survival	50 uM (D) Pupal Survival	50 uM (E) Larval Survival	50 uM (E) Pupal Survival	50 uM (F) Larval Survival	50 uM (F) Pupal Survival
0	10	0	10	0	10	0	10	0	10	0	10	0		0	10	0	10	0	10	0	10	0	10	0	10	0
20	10	0	10	0	10	0	8/10	0	2/10	0	2/10	0		20	10	0	10	0	10	0	10	0	10	0	10	0
40	10	0	10	0	10	0	1/10	0	0/10	0	0/10	0		40	10	0	10	0	10	0	9	0	10	0	10	0
60	10	0	10	0	10	0	0/10	0	0	0	0	0		60	10	0	10	0	10	0	9	0	10	0	10	0
80	10	0	10	0	10	0	0	0	0	0	0	0		80	9	1	10	0	10	0	8	0	8	0	9	0
100	10	0	10	0	10	0	0	0	0	0	0	0		100	9	1	10	0	10	0	8	0	7	0	9	0
120	10	0	10	0	10	0	0	0	0	0	0	0		120	9	1	10	0	10	0	8	0	7	0	9	0
2020-12-15	(Hatching Group: 12/3)													2021-04-25	(Hatching Group: 4/15/21)
	Morning														Evening
Time (min)	NT (A) Larval Survival	NT Pupal (A) Survival	NT (B) Larval Survival	NT (B) Pupal Survival	NT (C) Larval Survival	NT (C) Pupal Survival	20 uM (D) Larval Survival	20 uM (D) Pupal Survival	20 uM (E) Larval Survival	20 uM (E) Pupal Survival	20 uM (F) Larval Survival	20 uM (F) Pupal Survival		Time (min)	NT (A) Larval Survival	NT Pupal (A) Survival	NT (B) Larval Survival	NT (B) Pupal Survival	NT (C) Larval Survival	NT (C) Pupal Survival	50 uM (D) Larval Survival	50 uM (D) Pupal Survival	50 uM (E) Larval Survival	50 uM (E) Pupal Survival	50 uM (F) Larval Survival	50 uM (F) Pupal Survival
0	10	0	10	0	10	0	10	0	10	0	10	0		0	10	0	10	0	10	0	10	0	10	0	10	0
20	10	0	10	0	10	0	4/10	0	5/10	0	3/10	0		20	10	0	10	0	10	0	10	0	10	0	10	0
40	10	0	10	0	10	0	1/10	0	0/10	0	0/10	0		40	10	0	10	0	10	0	3	1	5	0	6	0
60	10	0	10	0	10	0	0/10	0	0	0	0	0		60	10	0	10	0	10	0	1	1	1	0	5	0
80	10	0	10	0	10	0	0	0	0	0	0	0		80	9	1	10	0	10	0	0	1	0	0	3	1
100	10	0	10	0	10	0	0	0	0	0	0	0		100	9	1	10	0	10	0	0	1	0	0	0	1
120	10	0	10	0	10	0	0	0	0	0	0	0		120	9	1	9/10	0	10	0	0	1	0	0	0	1
2020-12-15	(Hatching Group: 12/3)													2021-04-26	(Hatching Group: 4/15/21)
	Afternoon														Morning
Time (min)	NT (A) Larval Survival	NT Pupal (A) Survival	NT (B) Larval Survival	NT (B) Pupal Survival	NT (C) Larval Survival	NT (C) Pupal Survival	20 uM (D) Larval Survival	20 uM (D) Pupal Survival	20 uM (E) Larval Survival	20 uM (E) Pupal Survival	20 uM (F) Larval Survival	20 uM (F) Pupal Survival		Time (min)	NT (A) Larval Survival	NT Pupal (A) Survival	NT (B) Larval Survival	NT (B) Pupal Survival	NT (C) Larval Survival	NT (C) Pupal Survival	50 uM (D) Larval Survival	50 uM (D) Pupal Survival	50 uM (E) Larval Survival	50 uM (E) Pupal Survival	50 uM (F) Larval Survival	50 uM (F) Pupal Survival
0	10	0	10	0	10	0	10	0	10	0	10	0		0	10	0	10	0	10	0	10	0	10	0	10	0
20	10	0	10	0	10	0	6/10	0	1/10	0	4/10	0		20	10	0	10	0	10	0	10	0	4	0	7	0
40	10	0	10	0	10	0	0/10	0	0/10	0	0/10	0		40	10	0	10	0	10	0	10	0	3	0	2	0
60	10	0	10	0	10	0	0	0	0	0	0	0		60	10	0	10	0	10	0	9	0	2	0	2	0
80	10	0	10	0	10	0	0	0	0	0	0	0		80	10	0	10	0	10	0	5	0	1	0	0	0
100	10	0	10	0	10	0	0	0	0	0	0	0		100	10	0	10	0	10	0	3	0	1	0	0	0
120	10	0	10	0	10	0	0	0	0	0	0	0		120	10	0	10	0	10	0	3	0	1	0	0	0
2020-12-15	(Hatching Group: 12/3)													2021-04-26	(Hatching Group: 4/15/21)
	Afternoon														Morning
Time (min)	NT (A) Larval Survival	NT Pupal (A) Survival	NT (B) Larval Survival	NT (B) Pupal Survival	NT (C) Larval Survival	NT (C) Pupal Survival	20 uM (D) Larval Survival	20 uM (D) Pupal Survival	20 uM (E) Larval Survival	20 uM (E) Pupal Survival	20 uM (F) Larval Survival	20 uM (F) Pupal Survival		Time (min)	NT (A) Larval Survival	NT Pupal (A) Survival	NT (B) Larval Survival	NT (B) Pupal Survival	NT (C) Larval Survival	NT (C) Pupal Survival	50 uM (D) Larval Survival	50 uM (D) Pupal Survival	50 uM (E) Larval Survival	50 uM (E) Pupal Survival	50 uM (F) Larval Survival	50 uM (F) Pupal Survival
0	10	0	10	0	10	0	10	0	10	0	10	0		0	10	0	10	0	10	0	10	0	10	0	10	0
20	10	0	10	0	10	0	2/10	0	1/10	0	1/10	0		20	10	0	10	0	10	0	10	0	9	0	10	0
40	10	0	10	0	10	0	0/10	0	0/10	0	0/10	0		40	10	0	10	0	10	0	9	0	5	0	9	0
60	10	0	10	0	10	0	0	0	0	0	0	0		60	10	0	10	0	10	0	9	0	1	0	7	0
80	10	0	10	0	10	0	0	0	0	0	0	0		80	10	0	10	0	10	0	8	0	1	0	6	0
100	10	0	10	0	10	0	0	0	0	0	0	0		100	10	0	10	0	10	0	7	0	1	0	6	0
120	10	0	10	0	10	0	0	0	0	0	0	0		120	10	0	10	0	10	0	6	0	1	0	3	0
2020-12-15	(Hatching Group: 12/3)													2021-04-26	(Hatching Group: 4/15/21)
	Evening														Afternoon
Time (min)	NT (A) Larval Survival	NT Pupal (A) Survival	NT (B) Larval Survival	NT (B) Pupal Survival	NT (C) Larval Survival	NT (C) Pupal Survival	20 uM (D) Larval Survival	20 uM (D) Pupal Survival	20 uM (E) Larval Survival	20 uM (E) Pupal Survival	20 uM (F) Larval Survival	20 uM (F) Pupal Survival		Time (min)	NT (A) Larval Survival	NT Pupal (A) Survival	NT (B) Larval Survival	NT (B) Pupal Survival	NT (C) Larval Survival	NT (C) Pupal Survival	50 uM (D) Larval Survival	50 uM (D) Pupal Survival	50 uM (E) Larval Survival	50 uM (E) Pupal Survival	50 uM (F) Larval Survival	50 uM (F) Pupal Survival
0	10	0	10	0	10	0	10	0	10	0	9/9	1/1		0	10	0	10	0	10	0	10	0	10	0	10	0
20	9/9	1/1	10	0	10	0	9/9	1/1	8/10	0	2/8	2/2		20	10	0	10	0	10	0	10	0	7	0	10	0
40	9/9	1/1	10	0	10	0	5/9	1/1	3/10	0	0/8	2/2		40	10	0	10	0	10	0	10	0	7	0	8	0
60	9/9	1/1	10	0	10	0	0/9	1/1	0/10	0	0	2/2		60	10	0	10	0	10	0	9	0	3	0	6	0
80	9/9	1/1	10	0	10	0	0	1/1	0	0	0	2/2		80	10	0	10	0	10	0	4	0	3	0	2	0
100	9/9	1/1	10	0	9/9	1/1	0	1/1	0	0	0	2/2		100	10	0	10	0	10	0	1	0	0	0	1	0
120	9/9	1/1	10	0	9/9	1/1	0	1/1	0	0	0	2/2		120	10	0	10	0	10	0	1	0	0	0	1	0
2020-12-15	(Hatching Group: 12/3)													2021-04-26	(Hatching Group: 4/15/21)
	Evening														Afternoon
Time (min)	NT (A) Larval Survival	NT Pupal (A) Survival	NT (B) Larval Survival	NT (B) Pupal Survival	NT (C) Larval Survival	NT (C) Pupal Survival	20 uM (D) Larval Survival	20 uM (D) Pupal Survival	20 uM (E) Larval Survival	20 uM (E) Pupal Survival	20 uM (F) Larval Survival	20 uM (F) Pupal Survival		Time (min)	NT (A) Larval Survival	NT Pupal (A) Survival	NT (B) Larval Survival	NT (B) Pupal Survival	NT (C) Larval Survival	NT (C) Pupal Survival	50 uM (D) Larval Survival	50 uM (D) Pupal Survival	50 uM (E) Larval Survival	50 uM (E) Pupal Survival	50 uM (F) Larval Survival	50 uM (F) Pupal Survival
0	9/9	1/1	10	0	10	0	10	0	9/9	1/1	10	0		0	10	0	10	0	10	0	10	0	10	0	10	0
20	9/9	1/1	9/9	1/1	10	0	3/10	0	0/8	2/2	8/10	0		20	10	0	10	0	10	0	10	0	10	0	10	0
40	9/9	1/1	9/9	1/1	10	0	2/10	0	0	2/2	6/9	1/1		40	10	0	10	0	10	0	9	0	10	0	9	0
60	9/9	1/1	8/8	2/2	9/9	1/1	0/9	1/1	0	2/2	2/8	2/2		60	10	0	10	0	10	0	8	0	9	0	6	0
80	7/7	3/3	8/8	2/2	9/9	1/1	0	1/1	0	2/2	1/8	2/2		80	10	0	10	0	8	0	6	0	7	0	6	0
100	7/7	3/3	8/8	2/2	8/8	2/2	0	1/1	0	2/2	0/8	2/2		100	10	0	10	0	8	0	4	0	5	0	3	0
120	7/7	3/3	8/8	2/2	8/8	2/2	0	1/1	0	2/2	0	2/2		120	10	0	10	0	8	0	3	0	3	0	1	0
2021-01-03	(Hatching Group: 12/25)													2021-04-26	(Hatching Group: 4/15/21)
	Morning														Evening
Time (min)	NT (A) Larval Survival	NT Pupal (A) Survival	NT (B) Larval Survival	NT (B) Pupal Survival	NT (C) Larval Survival	NT (C) Pupal Survival	20 uM (D) Larval Survival	20 uM (D) Pupal Survival	20 uM (E) Larval Survival	20 uM (E) Pupal Survival	20 uM (F) Larval Survival	20 uM (F) Pupal Survival		Time (min)	NT (A) Larval Survival	NT Pupal (A) Survival	NT (B) Larval Survival	NT (B) Pupal Survival	NT (C) Larval Survival	NT (C) Pupal Survival	50 uM (D) Larval Survival	50 uM (D) Pupal Survival	50 uM (E) Larval Survival	50 uM (E) Pupal Survival	50 uM (F) Larval Survival	50 uM (F) Pupal Survival
0	10	0	10	0	10	0	10	0	10	0	10	0		0	10	0	10	0	10	0	10	0	10	0	10	0
20	10	0	10	0	10	0	6	0	2	0	3	0		20	10	0	10	0	10	0	10	0	8	0	9	1
40	10	0	10	0	10	0	1	0	1	0	0	0		40	10	0	9	1	10	0	9	1	7	0	9	1
60	10	0	10	0	10	0	0	0	1	0	0	0		60	10	0	9	1	10	0	3	1	2	0	9	1
80	10	0	10	0	10	0	0	0	1	0	0	0		80	10	0	9	1	10	0	3	1	1	0	8	1
100	10	0	10	0	10	0	0	0	1	0	0	0		100	10	0	9	1	10	0	1	1	1	0	7	1
120	10	0	10	0	10	0	0	0	1	0	0	0		120	10	0	9	1	10	0	1	1	0	0	3	1
2021-01-03	(Hatching Group: 12/25)													2021-04-26	(Hatching Group: 4/15/21)
	Morning														Evening
Time (min)	NT (A) Larval Survival	NT Pupal (A) Survival	NT (B) Larval Survival	NT (B) Pupal Survival	NT (C) Larval Survival	NT (C) Pupal Survival	20 uM (D) Larval Survival	20 uM (D) Pupal Survival	20 uM (E) Larval Survival	20 uM (E) Pupal Survival	20 uM (F) Larval Survival	20 uM (F) Pupal Survival		Time (min)	NT (A) Larval Survival	NT Pupal (A) Survival	NT (B) Larval Survival	NT (B) Pupal Survival	NT (C) Larval Survival	NT (C) Pupal Survival	50 uM (D) Larval Survival	50 uM (D) Pupal Survival	50 uM (E) Larval Survival	50 uM (E) Pupal Survival	50 uM (F) Larval Survival	50 uM (F) Pupal Survival
0	10	0	10	0	10	0	10	0	10	0	10	0		0	10	0	10	0	10	0	10	0	10	0	10	0
20	10	0	10	0	10	0	2	0	2	0	2	0		20	10	0	10	0	10	0	9	0	9	1	10	0
40	10	0	10	0	10	0	0	0	0	0	1	0		40	10	0	10	0	10	0	3	0	2	1	9	0
60	10	0	10	0	10	0	0	0	0	0	1	0		60	10	0	10	0	10	0	2	0	0	1	5	0
80	10	0	10	0	10	0	0	0	0	0	1	0		80	10	0	10	0	10	0	1	0	0	1	3	0
100	10	0	10	0	10	0	0	0	0	0	1	0		100	10	0	10	0	10	0	0	0	0	1	1	0
120	10	0	10	0	10	0	0	0	0	0	0	0		120	10	0	10	0	9	1	0	0	0	1	1	0
2021-01-03	(Hatching Group: 12/25)													2021-04-27	(Hatching Group: 4/15/21)
	Afternoon														Morning
Time (min)	NT (A) Larval Survival	NT Pupal (A) Survival	NT (B) Larval Survival	NT (B) Pupal Survival	NT (C) Larval Survival	NT (C) Pupal Survival	20 uM (D) Larval Survival	20 uM (D) Pupal Survival	20 uM (E) Larval Survival	20 uM (E) Pupal Survival	20 uM (F) Larval Survival	20 uM (F) Pupal Survival		Time (min)	NT (A) Larval Survival	NT Pupal (A) Survival	NT (B) Larval Survival	NT (B) Pupal Survival	NT (C) Larval Survival	NT (C) Pupal Survival	50 uM (D) Larval Survival	50 uM (D) Pupal Survival	50 uM (E) Larval Survival	50 uM (E) Pupal Survival	50 uM (F) Larval Survival	50 uM (F) Pupal Survival
0	10	0	10	0	10	0	10	0	10	0	10	0		0	10	0	10	0	10	0	10	0	10	0	10	0
20	10	0	10	0	10	0	8	0	4	0	8	0		20	10	0	10	0	10	0	9	0	10	0	10	0
40	10	0	10	0	10	0	4	0	1	0	2	0		40	10	0	10	0	10	0	8	0	10	0	9	0
60	10	0	10	0	10	0	2	0	0	0	0	0		60	10	0	10	0	10	0	8	0	7	0	9	0
80	10	0	10	0	10	0	1	0	0	0	0	0		80	10	0	10	0	10	0	7	0	5	0	4	0
100	10	0	10	0	10	0	0	0	0	0	0	0		100	10	0	10	0	10	0	6	0	3	0	2	0
120	10	0	10	0	10	0	0	0	0	0	0	0		120	10	0	10	0	10	0	6	0	2	0	2	0
2021-01-03	(Hatching Group: 12/25)													2021-04-27	(Hatching Group: 4/15/21)
	Afternoon														Morning
Time (min)	NT (A) Larval Survival	NT Pupal (A) Survival	NT (B) Larval Survival	NT (B) Pupal Survival	NT (C) Larval Survival	NT (C) Pupal Survival	20 uM (D) Larval Survival	20 uM (D) Pupal Survival	20 uM (E) Larval Survival	20 uM (E) Pupal Survival	20 uM (F) Larval Survival	20 uM (F) Pupal Survival		Time (min)	NT (A) Larval Survival	NT Pupal (A) Survival	NT (B) Larval Survival	NT (B) Pupal Survival	NT (C) Larval Survival	NT (C) Pupal Survival	50 uM (D) Larval Survival	50 uM (D) Pupal Survival	50 uM (E) Larval Survival	50 uM (E) Pupal Survival	50 uM (F) Larval Survival	50 uM (F) Pupal Survival
0	10	0	10	0	10	0	10	0	10	0	10	0		0	10	0	10	0	10	0	10	0	10	0	10	0
20	10	0	10	0	10	0	6	0	4	0	1	0		20	10	0	10	0	10	0	10	0	9	0	9	0
40	10	0	10	0	10	0	0	0	0	0	0	0		40	10	0	10	0	10	0	4	0	3	0	5	0
60	10	0	10	0	10	0	0	0	0	0	0	0		60	10	0	10	0	10	0	3	0	1	0	2	0
80	10	0	10	0	10	0	0	0	0	0	0	0		80	10	0	10	0	10	0	2	0	1	0	1	0
100	10	0	10	0	10	0	0	0	0	0	0	0		100	10	0	10	0	10	0	1	0	1	0	1	0
120	10	0	10	0	10	0	0	0	0	0	0	0		120	10	0	10	0	10	0	1	0	0	0	0	0
2021-01-03	(Hatching Group: 12/25)													2021-04-27	(Hatching Group: 4/15/21)
	Evening														Afternoon
Time (min)	NT (A) Larval Survival	NT Pupal (A) Survival	NT (B) Larval Survival	NT (B) Pupal Survival	NT (C) Larval Survival	NT (C) Pupal Survival	20 uM (D) Larval Survival	20 uM (D) Pupal Survival	20 uM (E) Larval Survival	20 uM (E) Pupal Survival	20 uM (F) Larval Survival	20 uM (F) Pupal Survival		Time (min)	NT (A) Larval Survival	NT Pupal (A) Survival	NT (B) Larval Survival	NT (B) Pupal Survival	NT (C) Larval Survival	NT (C) Pupal Survival	50 uM (D) Larval Survival	50 uM (D) Pupal Survival	50 uM (E) Larval Survival	50 uM (E) Pupal Survival	50 uM (F) Larval Survival	50 uM (F) Pupal Survival
0	10	0	10	0	10	0	10	0	10	0	10	0		0	10	0	10	0	10	0	10	0	10	0	10	0
20	10	0	10	0	10	0	7	0	4	0	7	0		20	10	0	10	0	10	0	10	0	10	0	10	0
40	9/9	1	10	0	10	0	5	0	0	0	4	0		40	10	0	10	0	10	0	10	0	10	0	10	0
60	9/9	1	10	0	10	0	2	0	0	0	3	0		60	10	0	10	0	10	0	10	0	10	0	8	0
80	9/9	1	10	0	10	0	1	0	0	0	3	0		80	10	0	10	0	8	0	10	0	10	0	5	0
100	8/8	2	10	0	10	0	1	0	0	0	1	0		100	10	0	10	0	8	0	10	0	8	0	4	0
120	8/8	2	8/8	2	10	0	1	0	0	0	0	0		120	10	0	10	0	8	0	8	0	8	0	3	0
2021-01-03	(Hatching Group: 12/25)													2021-04-27	(Hatching Group: 4/15/21)
	Evening														Afternoon
Time (min)	NT (A) Larval Survival	NT Pupal (A) Survival	NT (B) Larval Survival	NT (B) Pupal Survival	NT (C) Larval Survival	NT (C) Pupal Survival	20 uM (D) Larval Survival	20 uM (D) Pupal Survival	20 uM (E) Larval Survival	20 uM (E) Pupal Survival	20 uM (F) Larval Survival	20 uM (F) Pupal Survival		Time (min)	NT (A) Larval Survival	NT Pupal (A) Survival	NT (B) Larval Survival	NT (B) Pupal Survival	NT (C) Larval Survival	NT (C) Pupal Survival	50 uM (D) Larval Survival	50 uM (D) Pupal Survival	50 uM (E) Larval Survival	50 uM (E) Pupal Survival	50 uM (F) Larval Survival	50 uM (F) Pupal Survival
0	10	0	10	0	10	0	10	0	10	0	10	0		0	10	0	10	0	10	0	10	0	10	0	10	0
20	10	0	10	0	10	0	4	0	5	0	3	0		20	10	0	10	0	10	0	10	0	10	0	10	0
40	10	0	9/9	1	10	0	2	0	1	0	1	0		40	10	0	10	0	10	0	9	0	9	0	4	0
60	10	0	9/9	1	10	0	1	0	0	0	1	0		60	10	0	10	0	10	0	8	0	8	0	0	0
80	10	0	9/9	1	10	0	1	0	0	0	1	0		80	10	0	10	0	8	0	6	0	6	0	0	0
100	10	0	9/9	1	8/8	2	0	0	0	0	0	0		100	10	0	10	0	8	0	5	0	5	0	0	0
120	10	0	9/9	1	8/8	2	0	0	0	0	0	0		120	10	0	10	0	8	0	4	0	1	0	0	0
2021-01-04	(Hatching Group: 12/25)													2021-04-27	(Hatching Group: 4/15/21)
	Morning														Evening
Time (min)	NT (A) Larval Survival	NT Pupal (A) Survival	NT (B) Larval Survival	NT (B) Pupal Survival	NT (C) Larval Survival	NT (C) Pupal Survival	20 uM (D) Larval Survival	20 uM (D) Pupal Survival	20 uM (E) Larval Survival	20 uM (E) Pupal Survival	20 uM (F) Larval Survival	20 uM (F) Pupal Survival		Time (min)	NT (A) Larval Survival	NT Pupal (A) Survival	NT (B) Larval Survival	NT (B) Pupal Survival	NT (C) Larval Survival	NT (C) Pupal Survival	50 uM (D) Larval Survival	50 uM (D) Pupal Survival	50 uM (E) Larval Survival	50 uM (E) Pupal Survival	50 uM (F) Larval Survival	50 uM (F) Pupal Survival
0	10	0	10	0	10	0	10	0	10	0	10	0		0	10	0	10	0	10	0	9	1	10	0	10	0
20	10	0	10	0	10	0	8	0	4	0	3	0		20	10	0	9	1	9	1	9	1	9	1	10	0
40	10	0	10	0	10	0	0	0	0	0	0	0		40	10	0	8	2	9	1	9	1	9	1	7	0
60	10	0	10	0	10	0	0	0	0	0	0	0		60	8	2	8	2	9	1	8	1	6	2	4	0
80	10	0	10	0	10	0	0	0	0	0	0	0		80	7	3	8	2	9	1	6	1	6	2	2	1
100	10	0	10	0	10	0	0	0	0	0	0	0		100	6	4	8	2	9	1	4	1	6	2	2	1
120	10	0	10	0	10	0	0	0	0	0	0	0		120	6	4	8	2	9	1	0	1	4	2	1	1
2021-01-04	(Hatching Group: 12/25)													2021-04-27	(Hatching Group: 4/15/21)
	Morning														Evening
Time (min)	NT (A) Larval Survival	NT Pupal (A) Survival	NT (B) Larval Survival	NT (B) Pupal Survival	NT (C) Larval Survival	NT (C) Pupal Survival	20 uM (D) Larval Survival	20 uM (D) Pupal Survival	20 uM (E) Larval Survival	20 uM (E) Pupal Survival	20 uM (F) Larval Survival	20 uM (F) Pupal Survival		Time (min)	NT (A) Larval Survival	NT Pupal (A) Survival	NT (B) Larval Survival	NT (B) Pupal Survival	NT (C) Larval Survival	NT (C) Pupal Survival	50 uM (D) Larval Survival	50 uM (D) Pupal Survival	50 uM (E) Larval Survival	50 uM (E) Pupal Survival	50 uM (F) Larval Survival	50 uM (F) Pupal Survival
0	10	0	10	0	10	0	10	0	10	0	10	0		0	9	1	10	0	10	0	9	1	9	1	9	1
20	10	0	10	0	10	0	5	0	6	0	3	0		20	7	3	10	0	10	0	9	1	9	1	8	2
40	10	0	10	0	10	0	1	0	0	0	0	0		40	7	3	10	0	10	0	9	1	9	1	7	2
60	10	0	10	0	10	0	0	0	0	0	0	0		60	7	3	10	0	9	1	7	1	7	1	5	2
80	10	0	10	0	10	0	0	0	0	0	0	0		80	7	3	10	0	9	1	4	1	6	1	1	2
100	10	0	10	0	10	0	0	0	0	0	0	0		100	7	3	10	0	9	1	4	1	5	1	0	2
120	10	0	10	0	10	0	0	0	0	0	0	0		120	7	3	9	1	9	1	3	1	5	1	0	2
																								1
2021-01-04	(Hatching Group: 12/25)
	Afternoon
Time (min)	NT (A) Larval Survival	NT Pupal (A) Survival	NT (B) Larval Survival	NT (B) Pupal Survival	NT (C) Larval Survival	NT (C) Pupal Survival	20 uM (D) Larval Survival	20 uM (D) Pupal Survival	20 uM (E) Larval Survival	20 uM (E) Pupal Survival	20 uM (F) Larval Survival	20 uM (F) Pupal Survival
0	10	0	10	0	10	0	10	0	10	0	10	0
20	10	0	10	0	10	0	5	0	5	0	6	0
40	10	0	10	0	10	0	1	0	1	0	0	0
60	10	0	10	0	10	0	1	0	1	0	0	0
80	10	0	10	0	10	0	0	0	1	0	0	0
100	10	0	10	0	10	0	0	0	1	0	0	0
120	10	0	10	0	10	0	0	0	0	0	0	0
2021-01-04	(Hatching Group: 12/25)
	Afternoon
Time (min)	NT (A) Larval Survival	NT Pupal (A) Survival	NT (B) Larval Survival	NT (B) Pupal Survival	NT (C) Larval Survival	NT (C) Pupal Survival	20 uM (D) Larval Survival	20 uM (D) Pupal Survival	20 uM (E) Larval Survival	20 uM (E) Pupal Survival	20 uM (F) Larval Survival	20 uM (F) Pupal Survival
0	10	0	10	0	10	0	10	0	10	0	10	0
20	10	0	10	0	10	0	3	0	2	0	2	0
40	10	0	10	0	10	0	1	0	1	0	0	0
60	10	0	10	0	10	0	1	0	1	0	0	0
80	10	0	10	0	10	0	0	0	1	0	0	0
100	10	0	10	0	10	0	0	0	1	0	0	0
120	10	0	10	0	10	0	0	0	1	0	0	0
2021-01-04	(Hatching Group: 12/25)
	Evening
Time (min)	NT (A) Larval Survival	NT Pupal (A) Survival	NT (B) Larval Survival	NT (B) Pupal Survival	NT (C) Larval Survival	NT (C) Pupal Survival	20 uM (D) Larval Survival	20 uM (D) Pupal Survival	20 uM (E) Larval Survival	20 uM (E) Pupal Survival	20 uM (F) Larval Survival	20 uM (F) Pupal Survival
0	10	0	10	0	10	0	10	0	10	0	10	0
20	10	0	9/9	1	10	0	4	0	6	0	5	0
40	10	0	9/9	1	10	0	2	0	0	0	4	0
60	10	0	9/9	1	10	0	2	0	0	0	2	0
80	10	0	9/9	1	10	0	2	0	0	0	2	0
100	10	0	9/9	1	10	0	0	0	0	0	2	0
120	10	0	8/8	2	10	0	0	0	0	0	2	0
2021-01-04	(Hatching Group: 12/25)
	Evening
Time (min)	NT (A) Larval Survival	NT Pupal (A) Survival	NT (B) Larval Survival	NT (B) Pupal Survival	NT (C) Larval Survival	NT (C) Pupal Survival	20 uM (D) Larval Survival	20 uM (D) Pupal Survival	20 uM (E) Larval Survival	20 uM (E) Pupal Survival	20 uM (F) Larval Survival	20 uM (F) Pupal Survival
0	10	0	10	0	10	0	10	0	10	0	10	0
20	10	0	10	0	10	0	4	0	4	0	6	0
40	10	0	10	0	10	0	3	0	1/9	1	2	0
60	10	0	10	0	10	0	1	0	1/9	1	0	0
80	10	0	10	0	10	0	1	0	1/9	1	0	0
100	10	0	10	0	10	0	1	0	1/9	1	0	0
120	10	0	10	0	10	0	1	0	1/9	1	0	0
2021-01-05	(Hatching Group: 12/25)
	Morning
Time (min)	NT (A) Larval Survival	NT Pupal (A) Survival	NT (B) Larval Survival	NT (B) Pupal Survival	NT (C) Larval Survival	NT (C) Pupal Survival	20 uM (D) Larval Survival	20 uM (D) Pupal Survival	20 uM (E) Larval Survival	20 uM (E) Pupal Survival	20 uM (F) Larval Survival	20 uM (F) Pupal Survival
0	10	0	10	0	10	0	10	0	10	0	10	0
20	10	0	10	0	10	0	7	0	3	0	4	0
40	10	0	10	0	10	0	1	0	0	0	1	0
60	10	0	10	0	10	0	0	0	0	0	1	0
80	10	0	10	0	10	0	0	0	0	0	1	0
100	10	0	10	0	10	0	0	0	0	0	1	0
120	10	0	10	0	10	0	0	0	0	0	1	0
2021-01-05	(Hatching Group: 12/25)
	Morning
Time (min)	NT (A) Larval Survival	NT Pupal (A) Survival	NT (B) Larval Survival	NT (B) Pupal Survival	NT (C) Larval Survival	NT (C) Pupal Survival	20 uM (D) Larval Survival	20 uM (D) Pupal Survival	20 uM (E) Larval Survival	20 uM (E) Pupal Survival	20 uM (F) Larval Survival	20 uM (F) Pupal Survival
0	10	0	10	0	10	0	10	0	10	0	10	0
20	10	0	10	0	10	0	6	0	1	0	3	0
40	10	0	10	0	10	0	1	0	0	0	0	0
60	10	0	10	0	10	0	1	0	0	0	0	0
80	10	0	10	0	10	0	1	0	0	0	0	0
100	10	0	10	0	10	0	1	0	0	0	0	0
120	10	0	10	0	10	0	1	0	0	0	0	0
2021-01-05	(Hatching Group: 12/25)
	Afternoon
Time (min)	NT (A) Larval Survival	NT Pupal (A) Survival	NT (B) Larval Survival	NT (B) Pupal Survival	NT (C) Larval Survival	NT (C) Pupal Survival	20 uM (D) Larval Survival	20 uM (D) Pupal Survival	20 uM (E) Larval Survival	20 uM (E) Pupal Survival	20 uM (F) Larval Survival	20 uM (F) Pupal Survival
0	10	0	10	0	10	0	10	0	10	0	10	0
20	10	0	10	0	10	0	6	0	7	0	1	0
40	10	0	10	0	10	0	2	0	2	0	1	0
60	10	0	10	0	10	0	0	0	1	0	0	0
80	10	0	10	0	10	0	0	0	1	0	0	0
100	10	0	10	0	10	0	0	0	1	0	0	0
120	10	0	10	0	10	0	0	0	1	0	0	0
2021-01-05	(Hatching Group: 12/25)
	Afternoon
Time (min)	NT (A) Larval Survival	NT Pupal (A) Survival	NT (B) Larval Survival	NT (B) Pupal Survival	NT (C) Larval Survival	NT (C) Pupal Survival	20 uM (D) Larval Survival	20 uM (D) Pupal Survival	20 uM (E) Larval Survival	20 uM (E) Pupal Survival	20 uM (F) Larval Survival	20 uM (F) Pupal Survival
0	10	0	10	0	10	0	10	0	10	0	10	0
20	10	0	10	0	10	0	3	0	2	0	5	0
40	10	0	10	0	10	0	1	0	0	0	0	0
60	10	0	10	0	10	0	1	0	0	0	0	0
80	10	0	10	0	10	0	1	0	0	0	0	0
100	10	0	10	0	10	0	1	0	0	0	0	0
120	10	0	10	0	10	0	1	0	0	0	0	0
2021-01-05	(Hatching Group: 12/25)
	Evening
Time (min)	NT (A) Larval Survival	NT Pupal (A) Survival	NT (B) Larval Survival	NT (B) Pupal Survival	NT (C) Larval Survival	NT (C) Pupal Survival	20 uM (D) Larval Survival	20 uM (D) Pupal Survival	20 uM (E) Larval Survival	20 uM (E) Pupal Survival	20 uM (F) Larval Survival	20 uM (F) Pupal Survival
0	10	0	10	0	10	0	10	0	10	0	10	0
20	10	0	10	0	10	0	6	0	6/10	0	2/9	1
40	10	0	10	0	9/9	1	5	0	2/9	1	1/9	1
60	10	0	10	0	8/8	2	0	0	1/8	2	1/9	1
80	10	0	10	0	8/8	2	0	0	0/7	3	1/9	1
100	10	0	10	0	8/8	2	0	0	0	3	1/9	1
120	9/9	1	10	0	8/8	2	0	0	0	3	1/9	1
2021-01-05	(Hatching Group: 12/25)
	Evening
Time (min)	NT (A) Larval Survival	NT Pupal (A) Survival	NT (B) Larval Survival	NT (B) Pupal Survival	NT (C) Larval Survival	NT (C) Pupal Survival	20 uM (D) Larval Survival	20 uM (D) Pupal Survival	20 uM (E) Larval Survival	20 uM (E) Pupal Survival	20 uM (F) Larval Survival	20 uM (F) Pupal Survival
0	10	0	10	0	9/9	1/1	10	0	9/9	1	10	0
20	10	0	10	0	9/9	1/1	3	0	2/9	1	2	0
40	8/8	2/2	10	0	9/9	1/1	2	0	0/9	1	2	0
60	8/8	2/2	10	0	8/8	2/2	2	0	0	1	1/9	1
80	8/8	2/2	10	0	8/8	2/2	1	0	0	1	0/9	1
100	8/8	2/2	10	0	8/8	2/2	1	0	0	1	0	1
120	7/7	3/3	10	0	8/8	2/2	1	0	0	1	0	1
2021-01-06	(Hatching Group: 12/25)
	Morning
Time (min)	NT (A) Larval Survival	NT Pupal (A) Survival	NT (B) Larval Survival	NT (B) Pupal Survival	NT (C) Larval Survival	NT (C) Pupal Survival	20 uM (D) Larval Survival	20 uM (D) Pupal Survival	20 uM (E) Larval Survival	20 uM (E) Pupal Survival	20 uM (F) Larval Survival	20 uM (F) Pupal Survival
0	10	0	10	0	10	0	10	0	10	0	10	0
20	10	0	10	0	10	0	6	0	5	0	5	0
40	10	0	10	0	10	0	5	0	2	0	3	0
60	10	0	10	0	10	0	4	0	0	0	1	0
80	10	0	10	0	10	0	1	0	0	0	1	0
100	10	0	10	0	10	0	1	0	0	0	1	0
120	10	0	10	0	10	0	0	0	0	0	0	0
2021-01-06	(Hatching Group: 12/25)
	Morning
Time (min)	NT (A) Larval Survival	NT Pupal (A) Survival	NT (B) Larval Survival	NT (B) Pupal Survival	NT (C) Larval Survival	NT (C) Pupal Survival	20 uM (D) Larval Survival	20 uM (D) Pupal Survival	20 uM (E) Larval Survival	20 uM (E) Pupal Survival	20 uM (F) Larval Survival	20 uM (F) Pupal Survival
0	10	0	10	0	10	0	10	0	10	0	10	0
20	10	0	10	0	10	0	10	0	6	0	5	0
40	10	0	10	0	10	0	6	0	4	0	4	0
60	10	0	10	0	10	0	3	0	2	0	1	0
80	10	0	10	0	10	0	3	0	0	0	1	0
100	10	0	10	0	10	0	1	0	0	0	1	0
120	10	0	10	0	10	0	1	0	0	0	0	0
2021-01-06	(Hatching Group: 12/25)
	Afternoon
Time (min)	NT (A) Larval Survival	NT Pupal (A) Survival	NT (B) Larval Survival	NT (B) Pupal Survival	NT (C) Larval Survival	NT (C) Pupal Survival	20 uM (D) Larval Survival	20 uM (D) Pupal Survival	20 uM (E) Larval Survival	20 uM (E) Pupal Survival	20 uM (F) Larval Survival	20 uM (F) Pupal Survival
0	10	0	10	0	10	0	10	0	10	0	10	0
20	10	0	10	0	10	0	4	0	7	0	8	0
40	10	0	10	0	10	0	2	0	2	0	1	0
60	10	0	10	0	10	0	2	0	2	0	1	0
80	10	0	10	0	10	0	2	0	2	0	0	0
100	10	0	10	0	10	0	1	0	2	0	0	0
120	10	0	10	0	10	0	1	0	2	0	0	0
2021-01-06	(Hatching Group: 12/25)
	Afternoon
Time (min)	NT (A) Larval Survival	NT Pupal (A) Survival	NT (B) Larval Survival	NT (B) Pupal Survival	NT (C) Larval Survival	NT (C) Pupal Survival	20 uM (D) Larval Survival	20 uM (D) Pupal Survival	20 uM (E) Larval Survival	20 uM (E) Pupal Survival	20 uM (F) Larval Survival	20 uM (F) Pupal Survival
0	10	0	10	0	10	0	10	0	10	0	10	0
20	10	0	10	0	10	0	5	0	4	0	8	0
40	10	0	10	0	10	0	1	0	2	0	1	0
60	10	0	10	0	10	0	1	0	2	0	1	0
80	10	0	10	0	10	0	1	0	2	0	0	0
100	10	0	10	0	10	0	1	0	2	0	0	0
120	10	0	10	0	10	0	1	0	2	0	0	0
2021-01-06	(Hatching Group: 12/25)
	Evening
Time (min)	NT (A) Larval Survival	NT Pupal (A) Survival	NT (B) Larval Survival	NT (B) Pupal Survival	NT (C) Larval Survival	NT (C) Pupal Survival	20 uM (D) Larval Survival	20 uM (D) Pupal Survival	20 uM (E) Larval Survival	20 uM (E) Pupal Survival	20 uM (F) Larval Survival	20 uM (F) Pupal Survival
0	10	0	10	0	10	0	8/8	2	8/8	2	10	0
20	10	0	10	0	10	0	6/8	2	8/8	2	9/10	0
40	10	0	10	0	10	0	5/8	2	3/8	2	3/10	0
60	10	0	9/9	1	9/9	1	2/8	2	0/8	2	1/10	0
80	10	0	9/9	1	9/9	1	2/8	2	0	2	0/10	0
100	10	0	9/9	1	9/9	1	2/8	2	0	2	0	0
120	10	0	8/8	2	9/9	1	2/8	2	0	2	0	0
2021-01-06	(Hatching Group: 12/25)
	Evening
Time (min)	NT (A) Larval Survival	NT Pupal (A) Survival	NT (B) Larval Survival	NT (B) Pupal Survival	NT (C) Larval Survival	NT (C) Pupal Survival	20 uM (D) Larval Survival	20 uM (D) Pupal Survival	20 uM (E) Larval Survival	20 uM (E) Pupal Survival	20 uM (F) Larval Survival	20 uM (F) Pupal Survival
0	10	0	10	0	10	0	10	0	10	0	9/9	1
20	10	0	10	0	10	0	9/10	0	10	0	8/9	1
40	10	0	10	0	9/9	1	6/10	0	4/10	0	2/9	1
60	10	0	10	0	9/9	1	4/10	0	2/10	0	0/9	1
80	9/9	1	10	0	9/9	1	2/10	0	1/10	0	0	1
100	8/8	2	9/9	1	8/8	2	2/10	0	1/10	0	0	1
120	8/8	2	9/9	1	8/8	2	2/10	0	1/10	0	0	1

## Sheet: Fig. 3-5 Experimental Set 1
In each well, 10 larvae were exposed to PSI treatment and either a photoperiod, or dark incubation. Survival of larvae, and pupae—represented in [brackets]— was recorded as day 0. Each day thereafter, survival was measured until all larvae either pupated or died. Whole numbers indicate the number of surviving pupae or larvae; fractions were used when a well had larvae that both died and pupated b…
																Larval Outcome Summary
Light WP1 1/16/23		Survival														Day	No PSI (Light) Mortality	No. PSI (Light) Pupation	No PSI (Dark) Mortality	No PSI (Dark) Pupation
		Time (Days) / [# of Pupae]														0	99	0	118	0
		0	1	2	3	4	5	6	7	8	9	10	11	12		1	55	43	68	50
Treatment	NT	10	1[9]	0[1]	0	0	0	0	0	0	0	0	0	0		2	28	66	27	86
	NT	10	3[7]	1[2]	0[1]	0	0	0	0	0	0	0	0	0		3	23	67	20	92
	0.5 µM MB	10	1[9]	1	0	0	0	0	0	0	0	0	0	0		4	18	70	15	99
	0.5 µM MB	10	2[8]	0[2]	0	0	0	0	0	0	0	0	0	0		5	16	70	14	99
	5 µM RB	10	4[5]	1[3]	0[1]	0	0	0	0	0	0	0	0	0		6	15	70	12	100
	5 µM RB	10	2/4 [4/6]	1 [0/1]	1	1	0	0	0	0	0	0	0	0		7	12	70	8	100
																8	9	70	7	100
Light WP2 1/16/23		Survival														9	4	70	5	100
		Time (Days) / [# of Pupae]														10	2	70	1	100
		0	1	2	3	4	5	6	7	8	9	10	11	12		11	0	70	1	100
Treatment	NT	10	0 [9/10]	0	0	0	0	0	0	0	0	0	0	0		12	0	70	0	100
	NT	10	5[5]	2[2]	2	2	0	0	0	0	0	0	0	0		Day	MB (Light) Mortality	MB (Light) Pupation	MB (Dark) Mortality	MB (Dark) Pupation
	0.5 µM MB	10	3[7]	1[1]	1	0	0	0	0	0	0	0	0	0		0	98	0	120	0
	0.5 µM MB	9	3[6]	1[2]	1	1	0	0	0	0	0	0	0	0		1	48	44	72	47
	5 µM RB	10	5/6 [3/4]	1[1]	0[1]	0	0	0	0	0	0	0	0	0		2	26	63	41	75
	5 µM RB	10	3 [5/7]	0[3]	0	0	0	0	0	0	0	0	0	0		3	21	64	36	78
																4	16	64	34	78
Dark WP1 1/16/23		Survival														5	14	64	30	78
		Time (Days) / [# of Pupae]														6	9	65	26	78
		0	1	2	3	4	5	6	7	8	9	10	11	12		7	7	65	17	78
Treatment	NT	10	3[7]	0[3]	0	0	0	0	0	0	0	0	0	0		8	6	65	10	78
	NT	10	3[7]	1[1/2]	0[1]	0	0	0	0	0	0	0	0	0		9	3	65	6	78
	0.5 µM MB	10	3[7]	0[2]	0	0	0	0	0	0	0	0	0	0		10	2	65	1	78
	0.5 µM MB	10	1[9]	1	0[1]	0	0	0	0	0	0	0	0	0		11	1	65	0	78
	5 µM RB	10	4[6]	0[4]	0	0	0	0	0	0	0	0	0	0		12	0	65	0	78
	5 µM RB	10	0[9/10]	0	0	0	0	0	0	0	0	0	0	0		Day	RB (Light) Mortality	RB (Light) Pupation	RB (Dark) Mortality	RB (Dark) Pupation
																0	99	0	120	0
Dark WP2 1/16/23		Survival														1	56	33	71	48
		Time (Days) / [# of Pupae]														2	26	53	34	81
		0	1	2	3	4	5	6	7	8	9	10	11	12		3	18	56	27	86
Treatment	NT	10	3[7]	1[2]	1	0[1]	0	0	0	0	0	0	0	0		4	13	59	20	91
	NT	10	3[7]	0[2]	0	0	0	0	0	0	0	0	0	0		5	12	59	15	93
	0.5 µM MB	10	3[7]	2[1]	0	0	0	0	0	0	0	0	0	0		6	7	60	12	95
	0.5 µM MB	10	3/4 [6]	1[2]	0[1]	0	0	0	0	0	0	0	0	0		7	4	62	11	95
	5 µM RB	10	4[6]	2[1/2]	1[1]	1	0	0	0	0	0	0	0	0		8	1	63	6	95
	5 µM RB	10	2[8]	0[2]	0	0	0	0	0	0	0	0	0	0		9	1	63	4	95
																10	1	63	3	95
Light WP1 1/21/23																11	0	63	1	95
		Time (Days) / [# of Pupae]														12	0	63	0	95
		0	1	2	3	4	5	6	7	8	9	10	11	12
Treatment	NT	10	9[2]	2[5]	2	0[2]	0	0	0	0	0	0	0	0
	NT	10	9[1]	6[3]	4	4	4	4	3	3	1	1	0	0
	0.5 µM MB	10	8[2]	5[3]	3[1]	2	2	1	1	1	1	1	1	0
	0.5 µM MB	10	3[3]	0[1]	0	0	0	0	0	0	0	0	0	0
	5 µM RB	10	8[1]	3[4]	3	2[1]	2	2	1	[0/1]	0	0	0	0
	5 µM RB	10	8	5[0/1]	4[1]	3	3	[0/1]	0	0	0	0	0	0
Light WP2 1/21/23
		Time (Days) / [# of Pupae]
		0	1	2	3	4	5	6	7	8	9	10	11	12
Treatment	NT	10	7[2]	5[2]	5	4	4	4	2	2	1	1	0	0
	NT	10	5[4]	2[3]	2	1	1	1	1	1	1	0	0	0
	0.5 µM MB	10	7[2]	4[3]	4	2	2	2	1	1	0	0	0	0
	0.5 µM MB	10	6[3]	3[3]	2	2	2	[0/1]	0	0	0	0	0	0
	5 µM RB	10	7[2/3]	3[3]	3	2	2	1	1	1	1	1	0	0
	5 µM RB	10	7[1]	2[2/3]	1	0[0/1]	0	0	0	0	0	0	0	0
Light WP3 1/21/23
		Time (Days) / [# of Pupae]
		0	1	2	3	4	5	6	7	8	9	10	11	12
Treatment	NT	9	7[2]	5[2]	4	4	4	3	3	1	1	0	0	0
	NT	10	9[1]	5[3]	4	3[1]	3	3	3	2	0	0	0	0
	0.5 µM MB	10	8[2]	5[3]	4	4	4	3	2	1	1	0	0	0
	0.5 µM MB	9	7[2]	6[1]	6	5	4	3	3	3	1	1	0	0
	5 µM RB	9	6[3]	4[1]	4	3[1]	3	2	1[1]	0	0	0	0	0
	5 µM RB	10	6[3]	6	2	2	2	2	1[1]	0	0	0	0	0
Light WP4 1/21/23
		Time (Days) / [# of Pupae]
		0	1	2	3	4	5	6	7	8	9	10	11	12
Treatment	NT	*Well plate spilled mid-trial*
	NT
	0.5 µM MB
	0.5 µM MB
	5 µM RB
	5 µM RB
Dark WP1 1/21/23	Larval Survival [Pupal survival]
		Time (Days) / [# of Pupae]
		0	1	2	3	4	5	6	7	8	9	10	11	12
Treatment	NT	10	5[5]	2[3]	1[1]	0[1]	0	0	0	0	0	0	0	0
	NT	10	9[1]	3[4/5]	3	1[2]	1	1	1	1	0	0	0	0
	0.5 µM MB	10	8[2]	6[1]	6	5	5	5	3	3	1	0	0	0
	0.5 µM MB	10	7[3]	6[1]	6	6	5	4	2	2	1	1	0	0
	5 µM RB	10	8[2]	4[3]	2[2]	1[1]	0	0	0	0	0	0	0	0
	5 µM RB	10	8[2]	2[6]	2	2	2	0[2]	0	0	0	0	0	0
Dark WP2 1/21/23
		Time (Days) / [# of Pupae]
		0	1	2	3	4	5	6	7	8	9	10	11	12
Treatment	NT	9	6[3]	4[2]	4	4	4	4	2	2	1	0	0	0
	NT	9	8[1]	4[4]	4	3[1]	2	2	2	1	1	0	0	0
	0.5 µM MB	10	8[2]	4[4]	4	3	2	2	2	1	1	0	0	0
	0.5 µM MB	10	8[2]	3[5]	3	3	3	3	3	1	1	0	0	0
	5 µM RB	10	9[1]	5[4]	4	3	2	2	2	2	2	2	1	0
	5 µM RB	10	7[3]	4[3]	4	2[1]	2	2	1	0	0	0	0	0
Dark WP3 1/21/23
		Time (Days) / [# of Pupae]
		0	1	2	3	4	5	6	7	8	9	10	11	12
Treatment	NT	10	8[2]	4[3]	2[2]	2[1+1*adult]	2	0[0/1]	0	0	0	0	0	0
	NT	10	7[3]	4[3]	3	3	3	3	2	2	2	0	0	0
	0.5 µM MB	10	10	6[4]	6	6	6	5	2	1	1	0	0	0
	0.5 µM MB	10	7[3]	2[3/4]	2	2	2	2	1	1	1	0	0	0
	5 µM RB	10	8[2]	4[4]	3	2[1]	1[0/1]	1	1	0	0	0	0	0
	5 µM RB	10	6[4]	2[3]	2	2	1	0	0	0	0	0	0	0
Dark WP4 1/21/23
		Time (Days) / [# of Pupae]
		0	1	2	3	4	5	6	7	8	9	10	11	12
Treatment	NT	10	4[5/6]	1[2/3]	0[1]	0	0	0	0	0	0	0	0	0
	NT	10	9[1]	3[4]	2[1]	2	2	2	1	1	1	1	1	0
	0.5 µM MB	10	5[5]	4[1]	3[0/1]	3	3	3	3	1	0	0	0	0
	0.5 µM MB	10	9[1]	6[3]	6	6	4	2	1	0	0	0	0	0
	5 µM RB	10	7[3]	5[1/2]	5	5	5	5	5	3	1	0	0	0
	5 µM RB	10	8[2]	6	4[2]	2[2]	2	2	2	1	1	1	0	0

## Sheet: Fig. 3-5 Experimental Set 2
In each well, 10 larvae were exposed to PSI treatment and either a photoperiod, or dark incubation. Survival of larvae, and pupae—represented in [brackets]— was recorded as day 0. Each day thereafter, survival was measured until all larvae either pupated or died. Whole numbers indicate the number of surviving pupae or larvae; fractions were used when a well had larvae that both died and pupated b…
																Larval Outcome Summary
Light WP1 6/26/21		Survival														Day	No PSI (Light) Mortality	No. PSI (Light) Pupation	No PSI (Dark) Mortality	No PSI (Dark) Pupation
		Time (Days) / [# of Pupae]														0	518	0	520	0
		0	1	2	3	4	5	6	7	8	9	10	11	12		1	413	105	401	102
Treatment	NT	10	8 [2]	5[2]	5	5	4[1]	2[2]	1	1	1	0	0	0		2	329	181	301	186
	NT	10	9[1]	9	9	9	4[5]	2	2	2	1[1]	1	1	0		3	215	247	188	273
	1 uM MB	9	3[1]	1[1]	1	0[1]	0	0	0	0	0	0	0	0		4	163	273	136	300
	1 uM MB	10	2[2]	2	2	1[1]	0[1]	0	0	0	0	0	0	0		5	107	296	87	317
	10 uM RB	10	7	6	4[1]	3[1]	1	0[1]	0	0	0	0	0	0		6	67	299	60	317
	10 uM RB	10	1	1	0	0	0	0	0	0	0	0	0	0		7	33	301	23	317
																8	15	302	6	317
Light WP2 6/26/21		Survival														9	6	304	2	317
		Time (Days) / [# of Pupae]														10	5	305	0	317
		0	1	2	3	4	5	6	7	8	9	10	11	12		11	3	306	0	317
Treatment	NT	10	10	6[4]	2[3]	0[1]	0	0	0	0	0	0	0	0		12	0	307	0	317
	NT	10	9[1]	7[2]	3[4]	2[1]	0[2]	0	0	0	0	0	0	0		Day	MB (Light) Mortality	MB (Light) Pupation	MB (Dark) Mortality	MB (Dark) Pupation
	1 uM MB	8	1[2]	0[1]	0	0	0	0	0	0	0	0	0	0		0	454	0	520	0
	1 uM MB	6	3[1]	3	2[1]* Pupae lost	0	0	0	0	0	0	0	0	0		1	55	64	416	88
	10 uM RB	10	10	8[2]	5[3]	0	0	0	0	0	0	0	0	0		2	31	81	328	167
	10 uM RB	10	5[2]	2[3]	0[2]	0	0	0	0	0	0	0	0	0		3	12	99	228	241
																4	3	105	174	265
Light WP3 6/26/21		Survival														5	0	109	112	299
		Time (Days) / [# of Pupae]														6	0	110	80	300
		0	1	2	3	4	5	6	7	8	9	10	11	12		7	0	111	42	300
Treatment	NT	10	10	8[2]	3[5]	2[1]	0[2]	0	0	0	0	0	0	0		8	0	112	21	300
	NT	10	7[3]	6[1]	4[2]	3[1]	0[3]	0	0	0	0	0	0	0		9	0	113	12	300
	1 uM MB	10	2[2]	2	0[1]	0	0	0	0	0	0	0	0	0		10	0	114	2	300
	1 uM MB	10	6[1]	2[3]	0[2]	0	0	0	0	0	0	0	0	0		11	0	115	0	300
	10 uM RB	8	2	0	0	0	0	0	0	0	0	0	0	0		12	0	116	0	300
	10 uM RB	10	6[2]	6	3[3]	3	0[3]	0	0	0	0	0	0	0		Day	RB (Light) Mortality	RB (Light) Pupation	RB (Dark) Mortality	RB (Dark) Pupation
																0	469	0	510	0
Light WP4 6/26/21		Survival														1	300	47	399	102
		Time (Days) / [# of Pupae]														2	218	100	329	157
		0	1	2	3	4	5	6	7	8	9	10	11	12		3	126	170	210	266
Treatment	NT	10	9[1]	9	6[2]	5[1]	0[5]	0	0	0	0	0	0	0		4	80	181	139	316
	NT	10	5[5]	4[1]	3	1[1]	0[1]	0	0	0	0	0	0	0		5	58	192	101	335
	1 uM MB	9	0[4]	0	0	0	0	0	0	0	0	0	0	0		6	26	199	72	347
	1 uM MB	10	1[1]	0[1]	0	0	0	0	0	0	0	0	0	0		7	13	204	55	349
	10 uM RB	1	0	0	0	0	0	0	0	0	0	0	0	0		8	4	206	36	354
	10 uM RB	1	0	0	0	0	0	0	0	0	0	0	0	0		9	1	207	23	355
																10	0	208	7	356
Dark WP1 6/26/21		Survival														11	0	209	2	356
		Time (Days) / [# of Pupae]														12	0	210	1	356
		0	1	2	3	4	5	6	7	8	9	10	11	12
Treatment	NT	10	8[2]	4[4]	2	0[2]	0	0	0	0	0	0	0	0
	NT	10	6[4]	4[2]	3	3	0[2]	0	0	0	0	0	0	0
	1 uM MB	10	10	9[1]	8[1]	8	2[6]	2	2	1	1	0	0	0
	1 uM MB	10	6[4]	5[1]	3[2]* Pupae Lost	3	0[3]	0	0	0	0	0	0	0
	10 uM RB	10	7[3]	5[2]	2[3]	0[2]	0	0	0	0	0	0	0	0
	10 uM RB	10	8[2]	6[2]	6	6	1[5]	0[1]	0	0	0	0	0	0
Dark WP2 6/26/21		Survival
		Time (Days) / [# of Pupae]
		0	1	2	3	4	5	6	7	8	9	10	11	12
Treatment	NT	10	9[1]	4[5]	3[1]	3	0[3]	0	0	0	0	0	0	0
	NT	10	7[3]	5[2]	0[5]	0	0	0	0	0	0	0	0	0
	1 uM MB	10	10	7[3]	6[1]	5[1]	0[5]	0	0	0	0	0	0	0
	1 uM MB	10	8[2]	4[4]	3[1]	2[1]	0[2]	0	0	0	0	0	0	0
	10 uM RB	10	6/7[3]	3[3]	0[3]	0	0	0	0	0	0	0	0	0
	10 uM RB	10	7[3]	5[2]	1[4]	0[1]	0	0	0	0	0	0	0	0
Dark WP3 6/26/21		Survival
		Time (Days) / [# of Pupae]
		0	1	2	3	4	5	6	7	8	9	10	11	12
Treatment	NT	10	9[1]	7[2]	5[2]	4[1]	0[4]	0	0	0	0	0	0	0
	NT	10	10	8[2]	7[1]	6[1]	2[4]	2	1	0	0	0	0	0
	1 uM MB	10	10	8[1]	6[1]	3[2]	1[2]	1	0	0	0	0	0	0
	1 uM MB	10	9[1]	8[1]	7	7	2[5]	2	2	2	1	0	0	0
	10 uM RB	10	10	9[1]	7[1]	3[4]	1[2]	0	0	0	0	0	0	0
	10 uM RB	10	10	10	7[1]	4[3]	0[4]	0	0	0	0	0	0	0
Dark WP4 6/26/21		Survival
		Time (Days) / [# of Pupae]
		0	1	2	3	4	5	6	7	8	9	10	11	12
Treatment	NT	10	9[1]	6[2]	3[3]	1[1]	0[1]	0	0	0	0	0	0	0
	NT	10	8[2]	7[1]	1[6]	1	0[1]	0	0	0	0	0	0	0
	1 uM MB	10	7[2]	4[3]	0[3]	0	0	0	0	0	0	0	0	0
	1 uM MB	10	8[2]	5[3]	3[2]	3	0[3]	0	0	0	0	0	0	0
	10 uM RB	10	7[3]	5[2]	1[4]	0[1]	0	0	0	0	0	0	0	0
	10 uM RB	10	10	9[1]	0[9]	0	0	0	0	0	0	0	0	0
Light WP1 6/27/21		Survival
		Time (Days) / [# of Pupae]
		0	1	2	3	4	5	6	7	8	9	10	11	12
Treatment	NT	10	7[3]	7	5[1]	0[4]	0	0	0	0	0	0	0	0
	NT	10	7[3]	6[1]	6	1[4]	1	1	1	1	1	1	0	0
	1 uM MB	9	5[1]	4	2[2]	0[2]	0	0	0	0	0	0	0	0
	1 uM MB	10	1[4]	1	[1]	0	0	0	0	0	0	0	0	0
	10 uM RB	5	0	0	0	0	0	0	0	0	0	0	0	0
	10 uM RB	7	0	0	0	0	0	0	0	0	0	0	0	0
Light WP2 6/27/21		Survival
		Time (Days) / [# of Pupae]
		0	1	2	3	4	5	6	7	8	9	10	11	12
Treatment	NT	9[1]	8	5[2]	3[1]	3	2	2	1	0	0	0	0	0
	NT	10	7[2]	6[1]	3[3]	1[2]	0[1]	0	0	0	0	0	0	0
	1 uM MB	10	3	3	1[2]	1	0[1]	0	0	0	0	0	0	0
	1 uM MB	10	6[3]	5	3[1]	1[1]	0[1]	0	0	0	0	0	0	0
	10 uM RB	9	5[2]	1	0	0	0	0	0	0	0	0	0	0
	10 uM RB	2	1	1	1	0	0	0	0	0	0	0	0	0
Dark WP1 6/27/21		Survival
		Time (Days) / [# of Pupae]
		0	1	2	3	4	5	6	7	8	9	10	11	12
Treatment	NT	10	9[1]	7	6[1]	4[1]	4	4	3	1	0	0	0	0
	NT	10	8[2]	7[1]	6[1]	3[1]	1[2]	0	0	0	0	0	0	0
	1 uM MB	10	6[3]	6	5[1]	3[1]	2[1]	1	1	0	0	0	0	0
	1 uM MB	10	8[2]	6[1]	6	4	4	3	2	1	0	0	0	0
	10 uM RB	10	7[3]	6[1]	6	4	1[1]	1	1	1	1	1	0	0
	10 uM RB	10	6[4]	6	6	3[2]	1[2]	1	1	1	0	0	0	0
Dark WP2 6/27/21		Survival
		Time (Days) / [# of Pupae]
		0	1	2	3	4	5	6	7	8	9	10	11	12
Treatment	NT	10	4[4]	2[1]	1[1]	0[1]	0	0	0	0	0	0	0	0
	NT	10	7[2]	7	4[3]	2[1]	2	2	1	0	0	0	0	0
	1 uM MB	10	6[4]	6	5[1]	2[1]	2	2	2	2	0	0	0	0
	1 uM MB	10	7[2]	6	6	3[2]	3	3	1	1	0	0	0	0
	10 uM RB	10	9	9	8[1]	7[1]	4	4	4	1	1	1	0	0
	10 uM RB	10	5[4]	5	4[1]	0[4]	0	0	0	0	0	0	0	0
Light WP1 6/28/21		Survival
		Time (Days) / [# of Pupae]
		0	1	2	3	4	5	6	7	8	9	10	11	12
Treatment	NT	10	7[3]	6[1]	2[4]	2	2	2	1	0	0	0	0	0
	NT	10	8[2]	7[1]	2[5]	2	2	2	2	1	0	0	0	0
	1 uM MB	7	0	0	0	0	0	0	0	0	0	0	0	0
	1 uM MB	10	0[5]	0	0	0	0	0	0	0	0	0	0	0
	10 uM RB	10	5[2]	4	0[4]	0	0	0	0	0	0	0	0	0
	10 uM RB	8	1	0	0	0	0	0	0	0	0	0	0	0
Light WP2 6/28/21		Survival
		Time (Days) / [# of Pupae]
		0	1	2	3	4	5	6	7	8	9	10	11	12
Treatment	NT	10	2[7]	2	0[2]	0	0	0	0	0	0	0	0	0
	NT	10	5[5]	3[2]	1[2]	0	0	0	0	0	0	0	0	0
	1 uM MB	9	0	0	0	0	0	0	0	0	0	0	0	0
	1 uM MB	10	0	0	0	0	0	0	0	0	0	0	0	0
	10 uM RB	9	5[3]	4	2[2]	0[1]	0	0	0	0	0	0	0	0
	10 uM RB	9	1	0	0	0	0	0	0	0	0	0	0	0
Dark WP1 6/28/21		Survival
		Time (Days) / [# of Pupae]
		0	1	2	3	4	5	6	7	8	9	10	11	12
Treatment	NT	10	6[4]	4[2]	0[4]	0	0	0	0	0	0	0	0	0
	NT	10	6[4]	5[1]	2[3]	1	1	1	0	0	0	0	0	0
	1 uM MB	10	4[6]	1[3]	0[1]	0	0	0	0	0	0	0	0	0
	1 uM MB	10	7[2]	5[2]	2[3]	0[1]	0	0	0	0	0	0	0	0
	10 uM RB	10	6[4]	5[1]	1[4]	0[1]	0	0	0	0	0	0	0	0
	10 uM RB	10	4[5]	3[1]	0[3]	0	0	0	0	0	0	0	0	0
Dark WP2 6/28/21		Survival
		Time (Days) / [# of Pupae]
		0	1	2	3	4	5	6	7	8	9	10	11	12
Treatment	NT	10	2[8]	1[1]	0[1]	0	0	0	0	0	0	0	0	0
	NT	10	6[4]	2[4]	0[2]	0	0	0	0	0	0	0	0	0
	1 uM MB	10	4[6]	3[1]	0[3]	0	0	0	0	0	0	0	0	0
	1 uM MB	10	10	7[3]	6	4[1]	3	2	2	0	0	0	0	0
	10 uM RB	10	7[3]	6[1]	4[2]	1[2]	1	0	0	0	0	0	0	0
	10 uM RB	10	5[5]	5	0[5]	0	0	0	0	0	0	0	0	0
Light WP1 6/29/21		Survival
		Time (Days) / [# of Pupae]
		0	1	2	3	4	5	6	7	8	9	10	11	12
Treatment	NT	10	5[5]	1[4]	0[1]	0	0	0	0	0	0	0	0	0
	NT	10	8[2]	1[5]	0[1]	0	0	0	0	0	0	0	0	0
	1 uM MB	10	2[3]	1[1]	0[1]	0	0	0	0	0	0	0	0	0
	1 uM MB	9	0[3]	0	0	0	0	0	0	0	0	0	0	0
	10 uM RB	10	7[1]	5[2]	2[3]	2	2	1	1	0	0	0	0	0
	10 uM RB	5	0	0	0	0	0	0	0	0	0	0	0	0
Light WP2 6/29/21		Survival
		Time (Days) / [# of Pupae]
		0	1	2	3	4	5	6	7	8	9	10	11	12
Treatment	NT	10	5[5]	3[2]	1[2]	0[1]	0	0	0	0	0	0	0	0
	NT	10	3[7]	1[2]	1	0	0	0	0	0	0	0	0	0
	1 uM MB	10	2[5]	0[1]	0		0	0	0	0	0	0	0	0
	1 uM MB	10	3[4]	1[2]	1	0	0	0	0	0	0	0	0	0
	10 uM RB	10	6[1]	2[3]	1[1]	0[1]	0	0	0	0	0	0	0	0
	10 uM RB	10	7[2]	2[4]	0[1]	0	0	0	0	0	0	0	0	0
Dark WP1 6/29/21		Survival
		Time (Days) / [# of Pupae]
		0	1	2	3	4	5	6	7	8	9	10	11	12
Treatment	NT	10	9[1]	2[7]	2	1[1]	0	0	0	0	0	0	0	0
	NT	10	8[1]	5[3]	3[2]	2	1	1	1	1	1	0	0	0
	1 uM MB	10	5[4]	2[3]	1[1]	1	0[1]	0	0	0	0	0	0	0
	1 uM MB	10	5[5]	4	3[1]	2[1]	2	2	1	0	0	0	0	0
	10 uM RB	10	4[6]	1[2]	0[1]	0	0	0	0	0	0	0	0	0
	10 uM RB	10	3[7]	0[3]	0	0	0	0	0	0	0	0	0	0
Dark WP2 6/29/21		Survival
		Time (Days) / [# of Pupae]
		0	1	2	3	4	5	6	7	8	9	10	11	12
Treatment	NT	10	6[4]	4[1]	3[1]	3	3	2	0	0	0	0	0	0
	NT	10	4[6]	1[3]	0	0	0	0	0	0	0	0	0	0
	1 uM MB	10	6[3]	5[1]	4	4	4	4	3	1	0	0	0	0
	1 uM MB	10	9[1]	6[3]	4[2]	3	2[1]	1	1	0	0	0	0	0
	10 uM RB	10	6[4]	5	4	4	1	1	0	0	0	0	0	0
	10 uM RB	10	6[3]	5[1]	0[4]	0	0	0	0	0	0	0	0	0
Light WP1 9/19/21		Survival
		Time (Days) / [# of Pupae]
		0	1	2	3	4	5	6	7	8	9	10	11	12
Treatment	NT	10	10	9[1]	6[2]	6	6	3	1	1	0	0	0	0
	NT	10	10	9[1]	8	7	7	3	2	1	1	1	1	0
	1 uM MB	10	1/8[2]	1	0[1]	0	0	0	0	0	0	0	0	0
	1 uM MB	9	0	0	0	0	0	0	0	0	0	0	0	0
	10 uM RB	10	7[3]	5[1]	5	3[1]	3	2	2	2	0	0	0	0
	10 uM RB	10	10	8[2]	5[3]	3	3	2	0	0	0	0	0	0
Light WP2 9/19/21		Survival
		Time (Days) / [# of Pupae]
		0	1	2	3	4	5	6	7	8	9	10	11	12
Treatment	NT	10	10	10	9[1]	8[1]	6[1]	4	1	0	0	0	0	0
	NT	10	9[1]	6[1]	6	6	6	5	4	2	2	2	1	0
	1 uM MB	10	1[2]	0[1]	0	0	0	0	0	0	0	0	0	0
	1 uM MB	10	0	0	0	0	0	0	0	0	0	0	0	0
	10 uM RB	10	7[1]	5[2]	4[1]	4	3	1	0	0	0	0	0	0
	10 uM RB	10	9	9	6[1]	5	5	2[1]	2	0	0	0	0	0
Light WP3 9/19/21		Survival
		Time (Days) / [# of Pupae]
		0	1	2	3	4	5	6	7	8	9	10	11	12
Treatment	NT	10	9[1]	8[1]	5[3]	5	5	5	2	0	0	0	0	0
	NT	10	8[2]	6[2]	3[2]	3	2	0	0	0	0	0	0	0
	1 uM MB	10	1[1]	1	0[1]	0	0	0	0	0	0	0	0	0
	1 uM MB	10	1	0[1]	0	0	0	0	0	0	0	0	0	0
	10 uM RB	10	8[2]	7[1]	5[2]	4[1]	4	2	2	0	0	0	0	0
	10 uM RB	10	9	9	6[3]	6	6	4	2[1]	1	1	0	0	0
Light WP4 9/19/21		Survival
		Time (Days) / [# of Pupae]
		0	1	2	3	4	5	6	7	8	9	10	11	12
Treatment	NT	10	8[2]	5[2]	1[3]	0[1]	0	0	0	0	0	0	0	0
	NT	10	8[2]	8	4[3]	2[1]	2	1	1	0	0	0	0	0
	1 uM MB	10	1	1	0[1]	0	0	0	0	0	0	0	0	0
	1 uM MB	10	1[2]	1	0[1]	0	0	0	0	0	0	0	0	0
	10 uM RB	10	9	9	7[1]	4	4	0	0	0	0	0	0	0
	10 uM RB	10	10	7[3]	6[1]	3	2	1[1]	0[1]	0	0	0	0	0
Dark WP1 9/19/21		Survival
		Time (Days) / [# of Pupae]
		0	1	2	3	4	5	6	7	8	9	10	11	12
Treatment	NT	10	10	9[1]	3[5]	3	2[1]	1	0	0	0	0	0	0
	NT	10	9[1]	8[1]	8	5[1]	5	4	0	0	0	0	0	0
	1 uM MB	10	10	10	7[3]	5[1]	4	3	0	0	0	0	0	0
	1 uM MB	10	9[1]	9	7[2]	6	4	3[1]	0	0	0	0	0	0
	10 uM RB	10	10	10	8[2]	7[1]	5[1]	5	3	3	3	1[1]	0	0
	10 uM RB	10	10	9[1]	7[2]	5[1]	5	3	3	3	1[1]	0	0	0
Dark WP2 9/19/21		Survival
		Time (Days) / [# of Pupae]
		0	1	2	3	4	5	6	7	8	9	10	11	12
Treatment	NT	10	10	9	5[4]	5	5	5	2	0[1]	0	0	0	0
	NT	10	9[1]	9	7[2]	1[5]	1	0	0	0	0	0	0	0
	1 uM MB	10	10	10	6[3]	5[1]	4	2	1	0	0	0	0	0
	1 uM MB	10	10	8[2]	6[2]	5	4[1]	2	1	1	1	0	0	0
	10 uM RB	10	9[1]	8[1]	7[1]	3[3]	3	1[2]	1	0	0	0	0	0
	10 uM RB	10	10	10	8[2]	6	6	6	6	3	3	2	1	0
Dark WP3 9/19/21		Survival
		Time (Days) / [# of Pupae]
		0	1	2	3	4	5	6	7	8	9	10	11	12
Treatment	NT	10	8[2]	8	5[3]	2[2]	1	0	0	0	0	0	0	0
	NT	10	10	8[2]	4[4]	3[1]	3	3	2	0	0	0	0	0
	1 uM MB	10	7[3]	6[1]	4[2]	3[1]	2	0	0	0	0	0	0	0
	1 uM MB	10	9[1]	7[2]	5[2]	1[3]	1	0	0	0	0	0		0
	10 uM RB	10	10	8[1]	6[2]	2[4]	2	2	2	2	1[1]	0	0	0
	10 uM RB	10	9[1]	8	0[7]	0	0	0	0	0	0	0	0	0
Dark WP4 9/19/21		Survival
		Time (Days) / [# of Pupae]
		0	1	2	3	4	5	6	7	8	9	10	11	12
Treatment	NT	10	9	9	9	7[1]	7	7	4	2	0	0	0	0
	NT	10	9[1]	9	5[3]	4[1]	4	3	1	0	0	0	0	0
	1 uM MB	10	8[2]	8	4[4]	2[2]	1	0	0	0	0	0	0	0
	1 uM MB	10	10	9[1]	7[1]	6[1]	6	6	4	1	1	0	0	0
	10 uM RB	10	10	7[1]	6[1]	3[1]	3	1[2]	1	0	0	0	0	0
	10 uM RB	10	10	10	6[4]	2[4]	2	0[2]	0	0	0	0	0	0
Light WP1 9/20/21		Survival
		Time (Days) / [# of Pupae]
		0	1	2	3	4	5	6	7	8	9	10	11	12
Treatment	NT	10	10	9[1]	7	6	5	1	0	0	0	0	0	0
	NT	10	10	10	10	8	5	2	0	0	0	0	0	0
	1 uM MB	6	1	1	0	0	0	0	0	0	0	0	0	0
	1 uM MB	5	0	0	0	0	0	0	0	0	0	0	0	0
	10 uM RB	10	6[1]	4[1]	3/7 [1]	3	1[2]	0[1]	0	0	0	0	0	0
	10 uM RB	10	9	6[1]	6	5	4	3	2[1]	1	0	0	0	0
Light WP2 9/20/21		Survival
		Time (Days) / [# of Pupae]
		0	1	2	3	4	5	6	7	8	9	10	11	12
Treatment	NT	10	9[1]	9	9	8	4	1	0	0	0	0	0	0
	NT	10	10	7[2]	6	5	2	2	0	0	0	0	0	0
	1 uM MB	7	0	0	0	0	0	0	0	0	0	0	0	0
	1 uM MB	9	1	0	0	0	0	0	0	0	0	0	0	0
	10 uM RB	10	9	6	2[3]	2	1[1]	1	0	0	0	0	0	0
	10 uM RB	10	4[2]	3[1]	0[3]	0	0	0	0	0	0	0	0	0
Light WP3 9/20/21		Survival
		Time (Days) / [# of Pupae]
		0	1	2	3	4	5	6	7	8	9	10	11	12
Treatment	NT	10	10	8[1]	6	5	3	1	0	0	0	0	0	0
	NT	10	10	7[3]	6	3	0	0	0	0	0	0	0	0
	1 uM MB	8	1	0[1]	0	0	0	0	0	0	0	0	0	0
	1 uM MB	6	0	0	0	0	0	0	0	0	0	0	0	0
	10 uM RB	10	9[1]	8[1]	7[1]	6	5	4	2	0[1]	0	0	0	0
	10 uM RB	10	10	8[1]	5	4	3	0	0	0	0	0	0	0
Light WP4 9/20/21		Survival
		Time (Days) / [# of Pupae]
		0	1	2	3	4	5	6	7	8	9	10	11	12
Treatment	NT	10	9[1]	8[1]	8	5	5	2	0	0	0	0	0	0
	NT	10	10	9[1]	8	7	4	3	2	1	0	0	0	0
	1 uM MB	9	0[1]	0	0	0	0	0	0	0	0	0	0	0
	1 uM MB	9	0	0	0	0	0	0	0	0	0	0	0	0
	10 uM RB	10	7[1]	6[1]	6	3	2	1	0	0	0	0	0	0
	10 uM RB	10	6[1]	6	5	4	3	1[1]	0	0	0	0	0	0
Dark WP1 9/20/21		Survival
		Time (Days) / [# of Pupae]
		0	1	2	3	4	5	6	7	8	9	10	11	12
Treatment	NT	10	8[2]	7	5	3	3	2	1	0	0	0	0	0
	NT	10	8[1]	6[1]	6	4	0	0	0	0	0	0	0	0
	1 uM MB	10	8[2]	5[3]	4	3	2	0	0	0	0	0	0	0
	1 uM MB	10	9[1]	7[2]	5[1]	4	3	1	0	0	0	0	0	0
	10 uM RB	10	10	8[2]	8	8	7	4	3	0[1]	0	0	0	0
	10 uM RB	10	8[1]	7[1]	6[1]	5[1]	5	5	3	3	0[1]	0	0	0
Dark WP2 9/20/21		Survival
		Time (Days) / [# of Pupae]
		0	1	2	3	4	5	6	7	8	9	10	11	12
Treatment	NT	10	10	9[1]	8	8	6	5	3	0	0	0	0	0
	NT	10	8	7[1]	7	5	3	0	0	0	0	0	0	0
	1 uM MB	10	10	8[2]	7	6	2	0	0	0	0	0	0	0
	1 uM MB	10	10	9[1]	6	6	4	2	1	0	0	0	0	0
	10 uM RB	10	10	10	10	10	10	9	9	9	7	2	1	1
	10 uM RB	10	8[1]	5[3]	4[1]	4	4	3	0[2]	0	0	0	0	0
Dark WP3 9/20/21		Survival
		Time (Days) / [# of Pupae]
		0	1	2	3	4	5	6	7	8	9	10	11	12
Treatment	NT	10	8[2]	5[2]	3	3	2	1	0	0	0	0	0	0
	NT	10	8[2]	8	8	6	0	0	0	0	0	0	0	0
	1 uM MB	10	10	9[1]	8	5	5	5	1	1	1	0	0	0
	1 uM MB	10	8[2]	7[1]	5	5	4	4	1	0	0	0	0	0
	10 uM RB	10	9[1]	8	8	8	8	8	7	5	5	0	0	0
	10 uM RB	10	8[2]	5[2]	5	4[1]	2[1]	1[1]	0	0	0	0	0	0
Dark WP4 9/20/21		Survival
		Time (Days) / [# of Pupae]
		0	1	2	3	4	5	6	7	8	9	10	11	12
Treatment	NT	10	10	8[1]	8	8	6	3	0	0	0	0	0	0
	NT	10	9[1]	8[1]	8	6	6	1	0	0	0	0	0	0
	1 uM MB	10	9[1]	9	9	6	4	3	2	1	1	0	0	0
	1 uM MB	10	10	9[1]	9	9	7	6	1	1	0	0	0	0
	10 uM RB	10	8[2]	7	7	4[2]	3	2[1]	1[1]	1	0[1]	0	0	0
	10 uM RB	10	9[1]	9	9	9	9	7	6	4	1	0	0	0
Light WP1 9/21/21		Survival
		Time (Days) / [# of Pupae]
		0	1	2	3	4	5	6	7	8	9	10	11	12
Treatment	NT	10	8[2]	6[2]	6	3	3	3	3	1	0	0	0	0
	NT	10	10	8[1]	3[1]	2	1[1]	0	0	0	0	0	0	0
	1 uM MB	10	1[1]	1	0[1]	0	0	0	0	0	0	0	0	0
	1 uM MB	10	2[1]	0[1]	0	0	0	0	0	0	0	0	0	0
	10 uM RB	9	8	8	3[2]	2	0[2]	0	0	0	0	0	0	0
	10 uM RB	10	8[1]	6[2]	3[2]	3	1[2]	0	0	0	0	0	0	0
Light WP2 9/21/21		Survival
		Time (Days) / [# of Pupae]
		0	1	2	3	4	5	6	7	8	9	10	11	12
Treatment	NT	10	9[1]	6[3]	2[4]	1[1]	2	1	0	0	0	0	0	0
	NT	10	10	10	3[3]	1	0	0	0	0	0	0	0	0
	1 uM MB	6	0	0	0	0	0	0	0	0	0	0	0	0
	1 uM MB	9	0[2]	0	0	0	0	0	0	0	0	0	0	0
	10 uM RB	10	8[1]	5[2]	2[2]	0[1]	0	0	0	0	0	0	0	0
	10 uM RB	10	9	6[3]	2[3]	0[2]	0	0	0	0	0	0	0	0
Light WP3 9/21/21		Survival
		Time (Days) / [# of Pupae]
		0	1	2	3	4	5	6	7	8	9	10	11	12
Treatment	NT	10	8[2]	7[1]	5	4[1]	2[1*] adult	0	0	0	0	0	0	0
	NT	10	8[2]	6[2]	5	5	5	4	4	1	0	0	0	0
	1 uM MB	6	0	0	0	0	0	0	0	0	0	0	0	0
	1 uM MB	10	0	0	0	0	0	0	0	0	0	0	0	0
	10 uM RB	10	9	8[1]	3[4]	1	0	0	0	0	0	0	0	0
	10 uM RB	10	5[2]	3[1]	0[3]	0	0	0	0	0	0	0	0	0
Light WP4 9/21/21		Survival
		Time (Days) / [# of Pupae]
		0	1	2	3	4	5	6	7	8	9	10	11	12
Treatment	NT	10	8[2]	7[1]	0[4]	0	0	0	0	0	0	0	0	0
	NT	9	6[1]	4[2]	2[1]	2	0	0	0	0	0	0	0	0
	1 uM MB	8	0	0	0	0	0	0	0	0	0	0	0	0
	1 uM MB	7	0[1]	0	0	0	0	0	0	0	0	0	0	0
	10 uM RB	9	4	0[1]	0	0	0	0	0	0	0	0	0	0
	10 uM RB	9	4	4	0[4]	0	0	0	0	0	0	0	0	0
Dark WP1 9/21/21		Survival
		Time (Days) / [# of Pupae]
		0	1	2	3	4	5	6	7	8	9	10	11	12
Treatment	NT	10	9[1]	8[1]	6[1]	6	5	5	3	1	1	0	0	0
	NT	10	7[3]	5[2]	2[3]	1	1	0	0	0	0	0	0	0
	1 uM MB	10	8[2]	8	6[1]	4[2]	3	3	2	2	2	1	0	0
	1 uM MB	10	8[2]	5[2]	4[1]	3[1]	1[2]	1	0	0	0	0	0	0
	10 uM RB	10	8[2]	5[2]	4[1]	3[1]	1[2]	1	0	0	0	0	0	0
	10 uM RB	10	8[2]	7[1]	5[2]	2[2]	2	0	0	0	0	0	0	0
Dark WP2 9/21/21		Survival
		Time (Days) / [# of Pupae]
		0	1	2	3	4	5	6	7	8	9	10	11	12
Treatment	NT	10	9[1]	6[2]	4[2]	3[1]	3	3	0	0	0	0	0	0
	NT	10	7[1]	5[2]	2[3]	2	1[1]	1	1	1	0	0	0	0
	1 uM MB	10	9	8[1]	4[2]	3	1[1]	1	1	0	0	0	0	0
	1 uM MB	10	7	6[1]	5[1]	5	2	2	1	0	0	0	0	0
	10 uM RB	10	9[1]	7[2]	6	3[3]	2	1	1	0	0	0	0	0
	10 uM RB	10	7[3]	6	6	3[2]	2	0[1]	0	0	0	0	0	0
Dark WP3 9/21/21		Survival
		Time (Days) / [# of Pupae]
		0	1	2	3	4	5	6	7	8	9	10	11	12
Treatment	NT	10	9[1]	5[2]	0[4]	0	0	0	0	0	0	0	0	0
	NT	10	9	9	1[7]	0	0	0	0	0	0	0	0	0
	1 uM MB	10	9[1]	5[3]	1[3]	0	0	0	0	0	0	0	0	0
	1 uM MB	10	8[1]	7[1]	1[5]	0	0	0	0	0	0	0	0	0
	10 uM RB	10	9[1]	8[1]	0[5]	0	0	0	0	0	0	0	0	0
	10 uM RB	10	7[1]	6	0[6]	0	0	0	0	0	0	0	0	0
Dark WP4 9/21/21		Survival
		Time (Days) / [# of Pupae]
		0	1	2	3	4	5	6	7	8	9	10	11	12
Treatment	NT	10	7[3]	3[4]	0[3]	0	0	0	0	0	0	0	0	0
	NT	10	6[2]	5[1]	1[3]	0[1]	0	0	0	0	0	0	0	0
	1 uM MB	10	7[2]	5[2]	4[1]	4	4	3	3	3	3	1	0	0
	1 uM MB	10	8[1]	7[1]	5[2]	5	5	3	2	2	1	0	0	0
	10 uM RB	10	9[1]	8[1]	1[6]	0[1]	0	0	0	0	0	0	0	0
	10 uM RB	Error with well F
Light WP1 9/22/21		Survival
		Time (Days) / [# of Pupae]
		0	1	2	3	4	5	6	7	8	9	10	11	12
Treatment	NT	10	6[4]	5	1[1]	1	1	1	1	1	0	0	0	0
	NT	10	8[2]	7[1]	3	3	2	2	1[1]	1	0	0	0	0
	1 uM MB	8	0[1]	0	0	0	0	0	0	0	0	0	0	0
	1 uM MB	10	0[4]	0	0	0	0	0	0	0	0	0	0	0
	10 uM RB	8	6[1]	3[3]	2[1]	0[1]	0	0	0	0	0	0	0	0
	10 uM RB	10	6[1]	1[5]	0	0	0	0	0	0	0	0	0	0
Light WP2 9/22/21		Survival
		Time (Days) / [# of Pupae]
		0	1	2	3	4	5	6	7	8	9	10	11	12
Treatment	NT	10	7[3]	5[1]	4[1]	3[1*] Adult	3	3	0	0	0	0	0	0
	NT	10	5[5]	4[1]	1[3]	1	0	0	0	0	0	0	0	0
	1 uM MB	9	0[1]	0	0	0	0	0	0	0	0	0	0	0
	1 uM MB	8	1[1]	0	0	0	0	0	0	0	0	0	0	0
	10 uM RB	10	8[2]	7[1]	5[2]	3	2	0[1]	0	0	0	0	0	0
	10 uM RB	10	6[2]	4[2]	2[2]	1[1]	1	0	0	0	0	0	0	0
Light WP3 9/22/21		Survival
		Time (Days) / [# of Pupae]
		0	1	2	3	4	5	6	7	8	9	10	11	12
Treatment	NT	10	9[1]	6[3]	5	5	2	2	0	0	0	0	0	0
	NT	10	8[1]	7[1]	4	3[1]	1[1*] Adult	0	0	0	0	0	0	0
	1 uM MB	8	1	0[1]	0	0	0	0	0	0	0	0	0	0
	1 uM MB	10	0[2]	0	0	0	0	0	0	0	0	0	0	0
	10 uM RB	10	5[3]	5	1[2]	0	0	0	0	0	0	0	0	0
	10 uM RB	10	4[5]	4	2[2]	1	1	1	0[1]	0	0	0	0	0
Light WP4 9/22/21		Survival
		Time (Days) / [# of Pupae]
		0	1	2	3	4	5	6	7	8	9	10	11	12
Treatment	NT	10	8[2]	5[2]	4	3[1]	3	3	1	1	0	0	0	0
	NT	10	6[4]	6	6	6	4	4	2	0	0	0	0	0
	1 uM MB	3	0	0	0	0	0	0	0	0	0	0	0	0
	1 uM MB	8	1[1]	0	0	0	0	0	0	0	0	0	0	0
	10 uM RB	10	4	1[1]	1	1	1	0	0	0	0	0	0	0
	10 uM RB	10	8[1]	5[1]	4	1	0	0	0	0	0	0	0	0
Dark WP1 9/22/21		Survival
		Time (Days) / [# of Pupae]
		0	1	2	3	4	5	6	7	8	9	10	11	12
Treatment	NT	10	8[2]	6[2]	5	4	3	2	0	0	0	0	0	0
	NT	10	6[2]	3[1]	1[1]	0	0	0	0	0	0	0	0	0
	1 uM MB	10	9[1]	6[3]	2[3]	1	1	0	0	0	0	0	0	0
	1 uM MB	10	5[5]	4[1]	0[3]	0	0	0	0	0	0	0	0	0
	10 uM RB	10	7[3]	3[3]	0[3]	0	0	0	0	0	0	0	0	0
	10 uM RB	10	7[3]	6[1]	1[4]	0[1]	0	0	0	0	0	0	0	0
Dark WP2 9/22/21		Survival
		Time (Days) / [# of Pupae]
		0	1	2	3	4	5	6	7	8	9	10	11	12
Treatment	NT	10	7[3]	6[1]	2[2]	2	1	1	0	0	0	0	0	0
	NT	10	7[3]	5[1]	3[1]	2[1]	1	0	0	0	0	0	0	0
	1 uM MB	10	9[1]	7[2]	3[3]	2	1[1]	0	0	0	0	0	0	0
	1 uM MB	10	7[2]	2[2]	0[2]	0	0	0	0	0	0	0	0	0
	10 uM RB	10	3[7]	3	0[3]	0	0	0	0	0	0	0	0	0
	10 uM RB	10	8[2]	6[2]	3[3]	1	0	0	0	0	0	0	0	0
Dark WP3 9/22/21		Survival
		Time (Days) / [# of Pupae]
		0	1	2	3	4	5	6	7	8	9	10	11	12
Treatment	NT	10	8[2]	5[1]	3[1]	3	2	1	0	0	0	0	0	0
	NT	10	6[4]	4[2]	3[1]	2	0	0	0	0	0	0	0	0
	1 uM MB	10	8[2]	6[2]	5	3[1]	2	0	0	0	0	0	0	0
	1 uM MB	10	8[1]	7[1]	7	7	7	7	4	1	0	0	0	0
	10 uM RB	10	9[1]	8[1]	8	6	6	5[1]	3	0[1]	0	0	0	0
	10 uM RB	10	10	8[2]	7[1]	5[1]	2	0	0	0	0	0	0	0
Dark WP4 9/22/21		Survival
		Time (Days) / [# of Pupae]
		0	1	2	3	4	5	6	7	8	9	10	11	12
Treatment	NT	10	5[4]	2[3]	2	2	2	0	0	0	0	0	0	0
	NT	10	7[2]	5	3[2]	2	0	0	0	0	0	0	0	0
	1 uM MB	10	5[4]	3[2]	2[1]	1	1	0	0	0	0	0	0	0
	1 uM MB	10	9[1]	5[4]	2[2]	2	0	0	0	0	0	0	0	0
	10 uM RB	10	9[1]	5[2]	3[2]	1[1]	1	0[1]	0	0	0	0	0	0
	10 uM RB	10	8[2]	6[2]	4[1]	3[1]	1	1	0	0	0	0	0	0

## Sheet: Fig. 6-8 Experimental Set 1
Across all well plates, when a mosquito would pupate, it would then be added to an individual container. Each day the number of surviving pupae and adults would be recorded for each container until all mosquitoes had died. Numbers in [brackets] indicate alive pupa, unless represented by a fraction. Once all pupae had either eclosed or died, only adult mortality was reported. Numbers represent the…
No PSI Light																0.5 µM MB Light													5 µM RB Light
Replicate 1																Replicate 1													Replicate 1
Longevity																Longevity													Longevity
Treatment	1/17/23 NT Light			1/18/23 NT Light			1/19/23 NT Light									Treatment	1/17/23 MB Light			1/18/23 MB Light									Treatment	1/17/23 RB Light			1/18/23 RB Light			1/19/23 RB Light
	Day	[Pupae] - Dead Adults		Day	[Pupae] - Dead Adults		Day	[Pupae] - Dead Adults									Day	[Pupae] - Dead Adults		Day	[Pupae] - Dead Adults									Day	[Pupae] - Dead Adults		Day	[Pupae] - Dead Adults		Day	[Pupae] - Dead Adults
	0	[31]		0	[5]		0	[1]									0	[30]		0	[5]									0	[22]		0	[8]		0	[2]
	1	[0/3] - 28/28		1	[0/1] - 4/4		1	[0] - 1/1									1	[0/1] - 29/29		1	[0] - 5/5									1	[0/8] - 14/14		1	[0/4] - 4/4		1	[0] - 2/2
	2	0		2	0		2	0									2	0		2	0									2	2* Drowned		2	0		2	0
	3	0		3	0		3	0									3	3Dead 2* Drowned		3	0									3	2		3	0		3	0
	4	0		4	0		4	0									4	4		4	0									4	2		4	0		4	0
	5	0		5	0		5	0									5	4		5	0									5	2		5	0		5	0
	6	0		6	0		6	0									6	4		6	0									6	2		6	0		6	0
	7	0		7	0		7	0									7	4		7	0									7	2		7	0		7	0
	8	0		8	0		8	0									8	4		8	0									8	2		8	0		8	0
	9	2		9	0		9	0									9	4		9	0									9	2		9	0		9	0
	10	2		10	0		10	0									10	4		10	0									10	3		10	0		10	0
	11	3		11	0		11	0									11	4		11	0									11	4		11	0		11	0
	12	5		12	0		12	0									12	4		12	0									12	4		12	0		12	1
	13	5		13	0		13	0									13	4		13	0									13	4		13	0		13	1
	14	6		14	0		14	0									14	6		14	1									14	5		14	0		14	1
	15	7		15	0		15	0									15	6		15	1									15	5		15	0		15	1
	16	8		16	0		16	0									16	7		16	2									16	6		16	0		16	1
	17	8		17	0		17	0									17	8		17	2									17	6		17	2		17	1
	18	9		18	0		18	0									18	9		18	2									18	7		18	3		18	1
	19	10		19	1		19	0									19	10		19	2									19	7		19	3		19	1
	20	11		20	1		20	0									20	11		20	4									20	8		20	3		20	1
	21	12		21	1		21	0									21	13		21	4									21	8		21	3		21	1
	22	13		22	1		22	0									22	15		22	4									22	8		22	4		22	1
	23	13		23	1		23	1									23	17		23	5									23	8					23	2
	24	16		24	2												24	18												24	8
	25	17		25	2												25	19												25	9
	26	18		26	3												26	19												26	9
	27	21		27	3												27	21												27	11
	28	23		28	3												28	22												28	13
	29	23		29	3												29	22												29	13
	30	24		30	3												30	24												30	13
	31	26		31	4												31	26												31	13
	32	26															32	27												32	13
	33	26															33	28												33	13
	34	27															34	29												34	13
	35	27																												35	14
	36	27
	37	27
	38	27
	39	28
Replicate 2																Replicate 2													Replicate 2
Longevity																Longevity													Longevity
Treatment	1/22/23 NT Light			1/23/23 NT Light			1/25/23 NT Light									Treatment	1/22/23 MB Light			1/22/23 MB Light			1/23/23 MB Light			1/27/23 MB Light			Treatment		1/22/23 RB Light		1/23/23 RB Light			1/24/23 RB Light			1/25/23 RB Light			1/27/23 RB Light			1/28/23 RB Light
	Day	[Pupae] - Dead Adults		Day	[Pupae] - Dead Adults		Day	[Pupae] - Dead Adults									Day	[Pupae] - Dead Adults		Day	[Pupae] - Dead Adults		Day	[Pupae] - Dead Adults		Day	[Pupae] - Dead Adults			Day	[Pupae] - Dead Adults		Day	[Pupae] - Dead Adults		Day	[Pupae] - Dead Adults		Day	[Pupae] - Dead Adults		Day	[Pupae] - Dead Adults		Day	[Pupae] - Dead Adults
	0	[11]		0	[18]		0	[3]									0	[1]		0	[14]		0	[14]		0	[1]			0	[8]		0	[15]		0	[1]		0	[3]		0	[1]		0	[2]
	1	[0] - 11/11		1	[0/5] -12/13 *1 drowned		1	[0/1] - 2/2									1	[0] - 1/1		1	[0] -13/14 (1*Drowned)		1	[0/3] - 11/11		1	[0/1]			1	[0/4] - 4/4		1	[0/9] - 6/6		1	[0] - 1/1		1	[0/3]		1	[0/1]		1	[0/1] - 1/1
	2	0		2	1		2	1* Drowned									2	0		2	1		2	0						2	0		2	1* Drowned		2	0								2	0
	3	0		3	1		3	1									3	0		3	1		3	0						3	0		3	1		3	0								3	0
	4	0		4	1		4	1									4	0		4	1		4	0						4	0		4	1		4	0								4	0
	5	0		5	1		5	1									5	0		5	1		5	0						5	0		5	1		5	0								5	0
	6	0		6	1		6	1									6	0		6	1		6	0						6	0		6	1		6	0								6	0
	7	0		7	1		7	1									7	0		7	1		7	0						7	0		7	1		7	0								7	0
	8	0		8	1		8	1									8	0		8	1		8	0						8	0		8	1		8	0								8	0
	9	0		9	1		9	1									9	0		9	1		9	0						9	0		9	1		9	0								9	0
	10	0		10	1		10	1									10	0		10	1		10	0						10	0		10	1		10	0								10	0
	11	0		11	1		11	1									11	0		11	1		11	0						11	0		11	1		11	0								11	0
	12	0		12	2		12	1									12	0		12	1		12	0						12	0		12	1		12	0								12	0
	13	0		13	2		13	1									13	0		13	1		13	0						13	0		13	1		13	0								13	0
	14	0		14	3		14	1									14	0		14	1		14	1						14	0		14	1		14	0								14	0
	15	0		15	3		15	1									15	0		15	1		15	1						15	0		15	1		15	0								15	0
	16	0		16	4		16	1									16	0		16	1		16	4						16	0		16	2		16	1								16	0
	17	1		17	6		17	1									17	0		17	3		17	5						17	0		17	3											17	0
	18	2		18	6		18	1									18	0		18	5		18	6						18	0		18	3											18	0
	19	2		19	6		19	1									19	0		19	5		19	7						19	0		19	4											19	0
	20	3		20	7		20	1									20	0		20	7		20	9						20	0		20	4											20	0
	21	5		21	9		21	2									21	0		21	7		21	9						21	0		21	5											21	0
	22	5		22	9												22	0		22	10		22	10						22	2		22	5											22	0
	23	6		23	9												23	0		23	10		23	10						23	3		23	6											23	0
	24	6		24	9												24	0		24	10		24	10						24	3														24	1
	25	6		25	9												25	0		25	10		25	10						25	3
	26	6		26	10												26	0		26	11		26	10						26	3
	27	6		27	10												27	0		27	11		27	10						27	3
	28	6		28	10												28	0		28	12		28	11						28	3
	29	6		29	10												29	0		29	12									29	3
	30	6		30	10												30	0		30	13									30	4
	31	6		31	11												31	0		31	14
	32	6		32	12												32	0
	33	6		33	12												33	1
	34	8		34	12
	35	10		35	13
	36	10
	37	10
	38	11
No PSI Dark																0.5 µM MB Dark													5 µM RB Dark
Replicate 1																Replicate 1													Replicate 1
Longevity																Longevity													Longevity
Treatment	1/17/23 NT Dark			1/18/23 NT Dark			1/19/23 NT Dark			1/20/23 NT Dark						Treatment	1/17/23 MB Dark			1/18/23 MB Dark			1/19/23 MB Dark						Treatment	1/17/23 RB Dark			1/18/23 RB Dark			1/19/23 RB Dark			1/21/23 RB Dark
	Day	[Pupae] - Dead Adults		Day	[Pupae] - Dead Adults		Day	[Pupae] - Dead Adults		Day	[Pupae] - Dead Adults						Day	[Pupae] - Dead Adults		Day	[Pupae] - Dead Adults		Day	[Pupae] - Dead Adults						Day	[Pupae] - Dead Adults		Day	[Pupae] - Dead Adults		Day	[Pupae] - Dead Adults		Day	[Pupae] - Dead Adults
	0	[28]		0	[8]		0	[1]		0	[1]						0	[29]		0	[5]		0	[2]						0	[30]		0	[8]		0	[1]		0	[1]
	1	[0/1] - 27/27		1	[1/2] - 6/6		1	[0] - 1/1		1	[0] - 1/1						1	[0/2] - 27/27		1	[0] - 5/5		1	[0] - 2/2						1	[0/3] - 27/27		1	[0/1] - 7/7		1	[0] - 1/1		1	[0] - 0/1* Drowned
	2	0		2	[0/2] - 6/6		2	0		2	0						2	0		2	0		2	0						2	2* Drowned		2	0		2	0		2
	3	0		3	0		3	0		3	0						3	0		3	0		3	0						3	2		3	0		3	0		3
	4	0		4	0		4	0		4	1						4	0		4	0		4	0						4	2		4	0		4	0		4
	5	0		5	0		5	0									5	0		5	0		5	0						5	3		5	0		5	0		5
	6	0		6	0		6	0									6	0		6	0		6	0						6	3		6	0		6	0		6
	7	0		7	0		7	0									7	0		7	0		7	0						7	3		7	0		7	0		7
	8	0		8	0		8	0									8	0		8	0		8	0						8	4		8	0		8	0		8
	9	1		9	0		9	0									9	1		9	0		9	0						9	4		9	0		9	0		9
	10	1		10	0		10	0									10	1		10	0		10	0						10	5		10	0		10	0		10
	11	2		11	0		11	0									11	1		11	0		11	0						11	5		11	0		11	0		11
	12	2		12	1		12	0									12	1		12	0		12	0						12	6		12	0		12	0		12
	13	2		13	1		13	0									13	2		13	0		13	0						13	9		13	0		13	0		13
	14	2		14	1		14	0									14	2		14	0		14	0						14	9		14	0		14	0		14
	15	2		15	1		15	0									15	2		15	0		15	0						15	9		15	0		15	0		15
	16	2		16	2		16	0									16	3		16	0		16	0						16	10		16	0		16	0		16
	17	2		17	2		17	0									17	3		17	0		17	0						17	10		17	0		17	0		17
	18	3		18	2		18	0									18	5		18	0		18	0						18	10		18	0		18	0		18
	19	3		19	2		19	1									19	6		19	0		19	0						19	11		19	0		19	0		19
	20	5		20	2												20	11		20	0		20	0						20	13		20	1		20	0		20
	21	5		21	2												21	15		21	2		21	0						21	13		21	2		21	0		21
	22	6		22	2												22	15		22	2		22	1						22	15		22	2		22	0		22
	23	8		23	2												23	16		23	2		23	1						23	17		23	2		23	0		23
	24	9		24	2												24	16		24	2		24	1						24	18		24	2		24	0		24
	25	11		25	2												25	19		25	2		25	2						25	19		25	2		25	0		25
	26	11		26	2												26	19		26	4									26	20		26	2		26	0		26
	27	16		27	3												27	22		27	4									27	20		27	3		27	1		27
	28	19		28	3												28	22		28	4									28	23		28	3					28
	29	24		29	3												29	24		29	4									29	25		29	4					29
	30	24		30	3												30	24		30	4									30	25		30	4					30
	31	24		31	3												31	24		31	4									31	26		31	5					31
	32	26		32	5												32	25		32	4									32	26		32	5					32
	33	27		33	6												33	26		33	4									33	26		33	5					33
																	34	26		34	4									34	27		34	5					34
																	35	26		35	4												35	5
																	36	26		36	5												36	7
																	37	27
Replicate 2																Replicate 2													Replicate 2
Longevity																Longevity													Longevity
Treatment	1/22/23 NT Dark			1/23/23 NT Dark			1/24/23 NT Dark			1/25/23 NT Dark			1/27/23 NT Dark			Treatment	1/22/23 MB Dark			1/23/23 MB Dark									Treatment	1/22/23 RB Dark			1/23/23 RB Dark			1/24/23 RB Dark			1/25/23 RB Dark			1/26/23 RB Dark			1/27/23 RB Dark
	Day	[Pupae] - Dead Adults		Day	[Pupae] - Dead Adults		Day	[Pupae] - Dead Adults		Day	[Pupae] - Dead Adults		Day	[Pupae] - Dead Adults			Day	[Pupae] - Dead Adults		Day	[Pupae] - Dead Adults									Day	[Pupae] - Dead Adults		Day	[Pupae] - Dead Adults		Day	[Pupae] - Dead Adults		Day	[Pupae] - Dead Adults		Day	[Pupae] - Dead Adults		Day	[Pupae] - Dead Adults
	0	[22]		0	[28]		0	[3]		0	[5]		0	[1]			0	[18]		0	[24]									0	[19]		0	[25]		0	[4]		0	[4]		0	[2]		0	[2]
	1	[1/1] - 20		1	[0/3] - 19/20 (24/25*) 1 - Drowned		1	[0/1] - 2/2		1	[0/5]		1	[0/1]			1	[0/2] - 16/16		1	[3/5] - 19/19									1	[0/2] - 17/17		1	[1/10] -15/15		1	[0/2] - 2/2		1	[0/3] - 1/1		1	[0/2]		1	[0/2]
	2	[0] - 21/21		2	1		2	0									2	0		2	[0/3] - 20/21* 1 Drowned									2	0		2	[0/9] -15/16 *1 Drowned		2	0		2	0
	3	0		3	1		3	0									3	5		3	1									3	0		3	1		3	0		3	0
	4	0		4	1		4	0									4	5		4	1									4	0		4	1		4	0		4	0
	5	0		5	1		5	0									5	5		5	1									5	0		5	1		5	0		5	0
	6	2		6	1		6	0									6	5		6	2									6	0		6	1		6	0		6	0
	7	2		7	1		7	0									7	5		7	2									7	0		7	1		7	0		7	0
	8	2		8	1		8	0									8	5		8	2									8	0		8	1		8	0		8	0
	9	2		9	2		9	0									9	5		9	2									9	0		9	1		9	0		9	0
	10	2		10	3		10	0									10	5		10	2									10	0		10	2		10	0		10	0
	11	2		11	3		11	0									11	5		11	2									11	0		11	2		11	0		11	0
	12	2		12	3		12	0									12	5		12	3									12	0		12	2		12	0		12	0
	13	2		13	3		13	0									13	5		13	4									13	1		13	2		13	0		13	0
	14	2		14	3		14	1									14	5		14	5									14	1		14	2		14	0		14	0
	15	2		15	4		15	1									15	5		15	5									15	2		15	2		15	0		15	0
	16	3		16	4		16	1									16	5		16	6									16	2		16	3		16	0		16	0
	17	3		17	4		17	1									17	5		17	6									17	2		17	3		17	0		17	0
	18	3		18	5		18	2									18	5		18	7									18	3		18	4		18	0		18	0
	19	5		19	10												19	5		19	11									19	3		19	5		19	0		19	1
	20	5		20	10												20	5		20	11									20	5		20	5		20
	21	7		21	10												21	5		21	14									21	6		21	7		21	0
	22	7		22	12												22	5		22	17									22	6		22	9		22	0
	23	9		23	13												23	5		23	17									23	7		23	11		23	0
	24	11		24	13												24	5		24	20									24	8		24	11		24	1
	25	12		25	15												25	5		25	21									25	8		25	11		25	1
	26	13		26	17												26	5												26	9		26	12		26	2
	27	14		27	17												27	7												27	10		27	12
	28	14		28	17												28	7												28	12		28	13
	29	15		29	17												29	9												29	12		29	13
	30	18		30	18												30	13												30	13		30	13
	31	18		31	18												31	13												31	14		31	14
	32	19		32	19												32	16												32	15		32	14
	33	20		33	19																									33	15		33	14
	34	20		34	19																									34	15		34	14
	35	20		35	20																									35	15		35	14
	36	21																												36	15		36	14
					Note* 5 Escaped																									37	15		37	15
																														38	15
																														39	16
																															*1 Escaped

## Sheet: Fig. 6-8 Experimental Set 2
Across all well plates, when a mosquito would pupate, it would then be added to an individual container. Each day the number of surviving pupae and adults would be recorded for each container until all mosquitoes had died. Numbers in [brackets] indicate alive pupa, unless represented by a fraction. Once all pupae had either eclosed or died, only adult mortality was reported. Numbers represent the…
No PSI Light																										1 µM MB Light
Replicate 1																										Replicate 1
Pupal and Adult Mortality																										Pupal and Adult Mortality
Treatment	6/27/21 No PSI Light			6/28/21 No PSI Light			6/29/21 No PSI Light			6/30/21 No PSI Light			7/1/21 No PSI Light			7/2/21 No PSI Light			7/3/21 No PSI Light							Treatment	6/27/21 MB Light			6/28/21 MB Light			6/29/21 MB Light			6/30/21 MB Light			7/1/21 MB Light			7/2/21 MB Light
	Day	[Pupae] - Dead Adults		Day	[Pupae] - Dead Adults		Day	[Pupae] - Dead Adults		Day	[Pupae] - Dead Adults		Day	[Pupae] - Dead Adults		Day	[Pupae] - Dead Adults		Day	[Pupae] - Dead Adults							Day	[Pupae] - Dead Adults		Day	[Pupae] - Dead Adults		Day	[Pupae] - Dead Adults		Day	[Pupae] - Dead Adults		Day	[Pupae] - Dead Adults		Day	[Pupae] - Dead Adults
	0	[13]		0	[20]		0	[35]		0	[35]		0	[54]		0	[6]		0	[1]							0	[13]		0	[13]		0	[8]		0	[22]		0	[8]		0	[3]
	1	[0] - 13/13		1	[0/1] - 19/19		1	[0/5] - 30/30		1	[0/4] - 30/31*		1	[0/10] - 40/44		1	[0/3] - 3/3		1	[0/0] -1/1							1	0		1	[0/1] - 12/12		1	[0/1] - 7/7		1	[2/6] - 16/16		1	[1/1] - 6/6		1	[0/1] - 2/2
	2	11/11*		2	0		2	0		2	1		2	6		2	0		2	0							2	0		2	0		2	0		2	[0/5] - 17/17		2	[0/0] - 7/7		2	0
	3	0		3	0		3	0		3	1		3	7		3	0		3	0							3	0		3	0		3	0		3	1		3	0		3	0
	4	1		4	0		4	0		4	1		4	9		4	0		4	0							4	0		4	0		4	0		4	1		4	0		4	0
	5	1		5	0		5	1		5	2		5	9		5	0		5	0							5	0		5	0		5	0		5	1		5	0		5	0
	6	1		6	1		6	1		6	2		6	10		6	0		6	0							6	0		6	0		6	0		6	1		6	0		6	0
	7	1		7	1		7	1		7	2		7	10		7	0		7	0							7	0		7	0		7	0		7	1		7	1		7	0
	8	1		8	1		8	2		8	3		8	10		8	0		8	0							8	0		8	0		8	0		8	1		8	1		8	0
	9	1		9	1		9	2		9	4		9	11		9	0		9	0							9	0		9	1		9	0		9	1		9	1		9	0
	10	1		10	1		10	2		10	4		10	11		10	1		10	0							10	0		10	1		10	0		10	1		10	1		10	0
	11	1		11	1		11	2		11	4		11	12		11	1		11	0							11	0		11	1		11	0		11	3		11	1		11	0
	12	1		12	1		12	2		12	4		12	13		12	1		12	0							12	0		12	1		12	0		12	3		12	1		12	0
	13	1		13	1		13	2		13	4		13	13		13	1		13	0							13	0		13	1		13	0		13	3		13	1		13	0
	14	1		14	1		14	3		14	6		14	15		14	1		14	0							14	0		14	1		14	0		14	5		14	2		14	0
	15	1		15	1		15	3		15	6		15	15		15	1		15	0							15	0		15	2		15	0		15	5		15	2		15	0
	16	1		16	2		16	5		16	8		16	15		16	1		16	0							16	1		16	3		16	0		16	5		16	2		16	0
	17	1		17	2		17	12		17	8		17	15		17	1		17	0							17	1		17	4		17	1		17	6		17	2		17	0
	18	1		18	5		18	14		18	9		18	16		18	2		18	0							18	1		18	5		18	2		18	7		18	3		18	0
	19	2		19	7		19	14		19	11		19	26		19	2		19	0							19	1		19	5		19	2		19	7		19	3		19	0
	20	3		20	7		20	15		20	15		20	27		20	2		20	0							20	2		20	5		20	2		20	8		20	3		20	0
	21	5		21	10		21	18		21	16		21	28		21	2		21	0							21	3		21	6		21	2		21	10		21	3		21	0
	22	5		22	12		22	19		22	18		22	32		22	2		22	0							22	4		22	8		22	4		22	11		22	4		22	1
	23	5		23	14		23	19		23	21		23	35		23	2		23	0							23	4		23	11		23	4		23	12		23	4		23	1
	24	7		24	14		24	21		24	23		24	35		24	2		24	0							24	4		24	11		24	4		24	13		24	4		24	1
	25	7		25	15		25	21		25	24		25	37		25	2		25	0							25	4		25	11		25	4		25	14		25	4		25	1
	26	7		26	15		26	23		26	27		26	40		26	2		26	0							26	5		26	12		26	4		26	15		26	4		26	1
	27	7		27	16		27	25		27	28		27	42		27	2		27	1							27	5					27	5		27	16		27	4		27	1
	28	7		28	16		28	25		28	28		28	42		28	2										28	5					28	5		28	16		28	5		28	1
	29	7		29	16		29	27		29	29		29	42		29	3										29	10					29	6		29	17		29	5		29	1
	30	7		30	16		30	30		30	30		30	42																				*1 Adult Escaped			*1 Adult		30	5		30	1
	31	8		31	16					31	30		31	43																									31	6		31	1
	32	10		32	17					32	30		32	43																									32	7		32	1
	33	10		33	17					33	30		33	44														*3 Adult Escaped														33	2
	34	10		34	17					34	31			*4 Drowned
	35	10		35	18						*1 Drowned
	36	10
	37	10
	38	11
		*2 Escaped
Replicate 2																										Replicate 2
Pupal and Adult Mortality																										Pupal and Adult Mortality
Treatment	9/20/21 No PSI Light [8]			9/21/21 No PSI Light [10]			9/22/21 No PSI Light [33]			9/23/21 No PSI Light [33]			9/24/21 No PSI Light [24]			9/25/21 No PSI Light [5]			9/26/21 No PSI Light [2]							Treatment	9/20/21 MB Light [7]			9/21/21 MB Light [3]			9/22/21 MB Light [10]			9/23/21 MB Light [11]			9/24/21 MB Light [2]
	Day	[Pupae] - Dead Adults		Day	[Pupae] - Dead Adults		Day	[Pupae] - Dead Adults		Day	[Pupae] - Dead Adults		Day	[Pupae] - Dead Adults		Day	[Pupae] - Dead Adults		Day	[Pupae] - Dead Adults							Day	[Pupae] - Dead Adults		Day	[Pupae] - Dead Adults		Day	[Pupae] - Dead Adults		Day	[Pupae] - Dead Adults		Day	[Pupae] - Dead Adults
	0	[8]		0	[10]		0	[33]		0	[33]		0	[24]		0	[5]		0	[2]							0	[7]		0	[3]		0	[10]		0	[11]		0	[2]
	1	[0/1] 7/7		1	[0/1] 9/9		1	[0/8] 25/25		1	[0/2] 31/31		1	[0/6] 18/18		1	[0/1] 4/4		1	[0] 2/2 -1* Lost							1	[0/5] 2/2		1	[0/3]		1	[0/2] 8/8		1	[0/7] 4/4		1	[0] 2/2
	2	0		2	1		2	2		2	0		2	0		2	0		2	0/1							2	0					2	0		2	0		2	1
	3	0		3	1		3	3 -1* Stuck to top		3	0		3	0		3	0		3	0							3	0					3	0		3	0		3	1
	4	0		4	1		4	22/24		4	0		4	1		4	0		4	0							4	0					4	0		4	0		4	1
	5	0		5	1		5	2		5	0		5	1		5	0		5	0							5	0					5	0		5	0		5	1
	6	0		6	1		6	3		6	0		6	1		6	0		6	0							6	0					6	0		6	0		6	1
	7	0		7	1		7	4		7	1		7	1		7	0		7	0							7	0					7	0		7	0		7	1
	8	0		8	1		8	4		8	1		8	1		8	0		8	0							8	0					8	0		8	0		8	1
	9	0		9	1		9	4		9	1		9	1		9	0		9	0							9	0					9	0		9	0		9	1
	10	0		10	1		10	4		10	X		10	1		10	0		10	0							10	0					10	0		10	0		10	1
	11	0		11	1		11	4		11	2		11	1		11	0		11	0							11	0					11	0		11	0		11	1
	12	0		12	X		12	4		12	4		12	3		12	0		12	0							12	0					12	0		12	0		12	1
	13	0		13	3		13	4		13	6		13	3		13	0		13	0							13	0					13	0		13	0		13	1
	14	0		14	3		14	4		14	6		14	3		14	0		14	0							14	0					14	0		14	0		14	1
	15	0		15	4		15	4		15	6		15	3		15	0		15	0							15	0					15	0		15	0		15	2
	16	1		16	4		16	5		16	6		16	4		16	0		16	0							16	0					16	0		16	0
	17	2		17	5		17	5		17	7		17	5		17	0		17	0							17	0					17	0		17	0
	18	3		18	6		18	5		18	8		18	7		18	0		18	0							18	0					18	1		18	1
	19	3		19	6		19	5		19	9		19	8		19	0		19	0							19	0					19	1		19	1
	20	4		20	7		20	5		20	13		20	9		20	0		20	0							20	0					20	1		20	1
	21	4		21	7		21	7		21	13		21	9		21	1		21	1							21	0					21	1		21	2
	22	4		22	7		22	9		22	15		22	9		22	1										22	0					22	1		22	2
	23	5		23	8		23	10		23	19		23	9		23	1										23	0					23	3		23	2
	24	5		24	8		24	12		24	21		24	11		24	1										24	1					24	4		24	3
	25	5		25	8		25	12		25	21		25	11		25	3										25	1					25	4		25	4
	26	5		26	8		26	17		26	22		26	14		26	3										26	1					26	4
	27	5		27	8		27	20		27	24		27	14		27	3										27	1					27	4
	28	5		28	8		28	21		28	24		28	14		28	3										28	2					28	5
	29	6		29	8		29	21		29	25		29	14		29	3																29	6
	30	7		30	8		30	22		30	30		30	16		30	4																30	7
	31	7		31	9		31	22		31	30		31	16																			31	7
	32	7		32			32	22		32	30		32	17																			32	7
	33	7					33	23		33	30																						33	7
	34	7								34	31																						34	8
	35	7
	36	8
No PSI Dark																										1 µM MB Dark
Replicate 1																										Replicate 1
Pupal and Adult Mortality																										Pupal and Adult Mortality
Treatment	6/27/21 No PSI Dark			6/28/21 No PSI Dark			6/29/21 No PSI Dark			6/30/21 No PSI Dark			7/1/21 No PSI Dark			7/2/21 No PSI Dark			7/3/21 No PSI Dark							Treatment	6/27/21 MB Dark			6/28/21 MB Dark			6/29/21 MB Dark			6/30/21 MB Dark			7/1/21 MB Dark			7/2/21 MB Dark			7/3/21 MB Dark
	Day	[Pupae] - Dead Adults		Day	[Pupae] - Dead Adults		Day	[Pupae] - Dead Adults		Day	[Pupae] - Dead Adults		Day	[Pupae] - Dead Adults		Day	[Pupae] - Dead Adults		Day	[Pupae] - Dead Adults							Day	[Pupae] - Dead Adults		Day	[Pupae] - Dead Adults		Day	[Pupae] - Dead Adults		Day	[Pupae] - Dead Adults		Day	[Pupae] - Dead Adults		Day	[Pupae] - Dead Adults		Day	[Pupae] - Dead Adults
	0	[15]		0	[30]		0	[40] - 1/1		0	[34]		0	[44]		0	[5]		0	[1]							0	[11]		0	[25]		0	[22]		0	[25]		0	[44]		0	[7]		0	[2]
	1	[1/2] - 13/13		1	[0/4] - 26/26		1	[0/5] - 34/35 1*		1	[0/6] - 28/28		1	[0/6] - 38/38		1	[0/2] - 3/3		1	[0] - 1/1							1	[0/0] - 11/11		1	[0/2] - 23/23		1	[0/2] - 20/20		1	[1/3] - 22/22		1	[0/13] - 31/31		1	[0/4] - 3/3		1	[0/1] - 1/1
	2	[0/2] - 13/13		2	3		2	2		2	1		2	0		2	0		2	0							2	0		2	0		2	2		2	[0/3] - 22/22		2	1*		2	1		2	0
	3	1		3	3		3	3		3	2		3	0		3	0		3	0							3	0		3	0		3	2		3	0		3	1		3	1		3	0
	4	1		4	3		4	3		4	2		4	1		4	0		4	0							4	0		4	0		4	2		4	0		4	1		4	1		4	0
	5	1		5	3		5	3		5	2		5	1		5	0		5	0							5	0		5	0		5	2		5	0		5	3		5	1		5	0
	6	1		6	3		6	5		6	3		6	1		6	0		6	0							6	0		6	0		6	2		6	0		6	4		6	1		6	0
	7	1		7	4		7	5		7	3		7	1		7	0		7	0							7	0		7	0		7	2		7	0		7	4		7	1		7	0
	8	1		8	4		8	5		8	4		8	2		8	0		8	0							8	0		8	1		8	3		8	0		8	5		8	1		8	0
	9	1		9	4		9	6		9	6		9	2		9	0		9	0							9	0		9	1		9	3		9	3*		9	6		9	1		9	0
	10	1		10	4		10	6		10	8		10	2		10	0		10	0							10	0		10	1		10	3		10	3		10	6		10	1		10	0
	11	1		11	5		11	6		11	8		11	2		11	0		11	0							11	0		11	2		11	3		11	3		11	7		11	1		11	0
	12	2		12	6		12	6		12	9		12	3		12	0		12	0							12	0		12	2		12	3		12	3		12	9		12	1		12	0
	13	2		13	7		13	7		13	9		13	4		13	0		13	0							13	0		13	3		13	3		13	3		13	9		13	1		13	0
	14	3		14	7		14	7		14	9		14	6		14	0		14	0							14	0		14	3		14	3		14	3		14	9		14	1		14	0
	15	3		15	7		15	10		15	11		15	6		15	0		15	0							15	0		15	4		15	3		15	3		15	11		15	1		15	0
	16	3		16	7		16	11		16	12		16	8		16	0		16	0							16	0		16	5		16	3		16	3		16	11		16	1		16	0
	17	3		17	7		17	12		17	12		17	9		17	0		17	0							17	0		17	5		17	3		17	4		17	11		17	1		17	0
	18	4		18	8		18	18		18	12		18	12		18	0		18	0							18	0		18	6		18	3		18	4		18	14		18	1		18	0
	19	5		19	9		19	18		19	14		19	14		19	1		19	0							19	1		19	9		19	8		19	5		19	15		19	1		19	0
	20	5		20	12		20	19		20	14		20	17		20	1		20	0							20	1		20	11		20	9		20	6		20	17		20	1		20	0
	21	9		21	13		21	22		21	16		21	20		21	1		21	0							21	4		21	11		21	11		21	6		21	20		21	1		21	0
	22	9		22	15		22	26		22	18		22	20		22	1		22	0							22	4		22	14		22	13		22	8		22	20		22	2		22	0
	23	10		23	19		23	27		23	19		23	24		23	1		23	0							23	4		23	16		23	13		23	10		23	24		23	3		23	0
	24	10		24	20		24	30		24	20		24	25		24	1		24	0							24	5		24	16		24	13		24	11		24	25					24	1
	25	10		25	20		25	31		25	20		25	31		25	1		25	0							25	7		25	17		25	14		25	13		25	28
	26	12		26	21		26	31		26	24		26	36		26	2		26	0							26	7		26	19		26	16		26	13		26	28
	27	12		27	21		27	32		27	26		27	37		27	2		27	0							27	7		27	19		27	17		27	19		27	30
	28	12		28	23		28	34		28	27		28	38		28	2		28	0							28	7		28	20		28	17		28	20		28	30
	29	13		29	23					29	27					29	2		29	1							29	9		29	20		29	18		29	20		29	30
				30	24			*1 Drowned		30	27					30	2										30	9		30	22		30	18		30	20		30	30
				31	24					31	27					31	2										31	10		31	22		31	18		31	20		31	30
				32	25					32	28					32	3										32	10		32	22		32	18		32	22		32	31
				33	26																						33	11		33	22		33	19
																														34	22		34	20			*3 squashed on top of net
																														35	22									*1 Drowned
																														36	22									*1 Adult Escaped
																														37	22
																														38	22
																														39	22
																														40	22
																														41	23
Replicate 2																										Replicate 2
Pupal and Adult Mortality																										Pupal and Adult Mortality
Treatment	9/20/21 No PSI Dark [5]			9/21/21 No PSI Dark [12]			9/22/21 No PSI Dark [41]			9/23/21 No PSI Dark [47]			9/24/21 No PSI Dark [37-15* = 22] *Escaped			9/25/21 No PSI Dark [13]			9/26/21 No PSI Dark [2]			9/27/21 No PSI Dark [1]				Treatment	9/20/21 MB Dark [7]			9/21/21 MB Dark [12]			9/22/21 MB Dark [39]			9/23/21 MB Dark [38]			9/24/21 MB Dark [34]			9/25/21 MB Dark [15]			9/26/21 MB Dark [2]			9/27/21 MB Dark [1]
	Day	[Pupae] - Dead Adults		Day	[Pupae] - Dead Adults		Day	[Pupae] - Dead Adults		Day	[Pupae] - Dead Adults		Day	[Pupae] - Dead Adults		Day	[Pupae] - Dead Adults		Day	[Pupae] - Dead Adults		Day	[Pupae] - Dead Adults				Day	[Pupae] - Dead Adults		Day	[Pupae] - Dead Adults		Day	[Pupae] - Dead Adults		Day	[Pupae] - Dead Adults		Day	[Pupae] - Dead Adults		Day	[Pupae] - Dead Adults		Day	[Pupae] - Dead Adults		Day	[Pupae] - Dead Adults
	0	[5]		0	[12]		0	[41]		0	[47]		0	22		0	[13]		0	[2]		0	[0/1]				0	[7]		0	[12]		0	[39]		0	[38]		0	[34]		0	[15]		0	[0/1] 1/1		0	[1]
	1	0		1	0		1	[1/6] 35/35		1	[0/3] 44/44 -1* Escaped		1	0		1	[0/3] 9/10		1	[0/1] 1/1							1	[0/1] 6/6		1	[0/0] 12/12		1	[3/13] 26/26		1	[0/10] 27/28		1	[0/10] 24/24		1	[0/2] 13/13		1	0		1	[0] 1/1
	2	0		2	0		2	[0/6] 35/35 -1* Adult		2	43/43		2	0		2	1		2	0							2	0		2	0		2	[0/12] 25/27		2	0		2	0		2	0		2	0		2	0
	3	0		3	0		3	31/34		3	0		3	0		3	1		3	0							3	0		3	0		3	24/27		3	1		3	0		3	0		3	0		3	0
	4	0		4	0		4	3		4	1		4	0		4	1		4	0							4	0		4	0		4	3		4	2		4	0		4	0		4	0		4	0
	5	0		5	0		5	3		5	1		5	0		5	1		5	0							5	0		5	0		5	3		5	2		5	0		5	0		5	0		5	0
	6	1		6	0		6	5		6	1		6	0		6	1		6	0							6	1		6	0		6	5		6	2		6	0		6	0		6	0		6	0
	7	1		7	0		7	5		7	1		7	1		7	1		7	0							7	1		7	0		7	5		7	3		7	0		7	0		7	0		7	0
	8	1		8	0		8	5		8	2		8	1		8	1		8	0							8	1		8	1		8	5		8	3		8	0		8	0		8	0		8	0
	9	1		9	0		9	5		9	2		9	1		9	1		9	0							9	1		9	1		9	5		9	3		9	0		9	0		9	0		9	0
	10	1		10	0		10	5		10	2		10	1		10	1		10	0							10	1		10	1		10	5		10	X		10	0		10	0		10	0		10	0
	11	1		11	0		11	6		11	2		11	1		11	1		11	0							11	1		11	1		11	X		11	4		11	0		11	0		11	0		11	0
	12	1		12	0		12	6		12	3		12	3		12	1		12	0							12	1		12	1		12	6		12	4		12	0		12	0		12	0		12	0
	13	1		13	0		13	6		13	4		13	3		13	1		13	0							13	1		13	1		13	8		13	4		13	0		13	0		13	0		13	0
	14	1		14	0		14	6		14	5		14	4		14	1		14	0							14	1		14	1		14	8		14	4		14	0		14	0		14	0		14	0
	15	1		15	1		15	7		15	5		15	6		15	2		15	0							15	1		15	2		15	8		15	7		15	0		15	0		15	0		15	0
	16	1		16	1		16	9		16	5		16	7		16	2		16	0							16	1		16	2		16	8		16	7		16	1		16	1		16	1		16	0
	17	1		17	1		17	9		17	7		17	10		17	2		17	0							17	1		17	2		17	11		17	10		17	2		17	1					17	0
	18	1		18	1		18	9		18	10		18	12		18	2		18	0							18	1		18	2		18	11		18	11		18	4		18	1					18	0
	19	2		19	1		19	13		19	12		19	14		19	2		19	0							19	1		19	2		19	11		19	11		19	7		19	2					19	0
	20	2		20	1		20	13		20	12		20	16		20	2		20	0							20	2		20	2		20	16		20	12		20	9		20	2					20	0
	21	2		21	1		21	15		21	15		21	17		21	3		21	1							21	3		21	2		21	17		21	12		21	9		21	2					21	0
	22	2		22	2		22	17		22	19		22	1		22	3										22	3		22	3		22	19		22	18		22	9		22	7					22	0
	23	2		23	3		23	18		23	20		23	18		23	8										23	3		23	4		23	22		23	21		23	9		23	8					23	0
	24	3		24	6		24	20		24	20		24	18		24	8										24	3		24	6		24	23		24	21		24	9		24	8					24	0
	25	4		25	6		25	21		25	24		25	19		25	8										25	3		25	6		25	24		25	21		25	11		25	8					25	0
	26	4		26	6		26	25		26	26		26	19		26	8										26	3		26	6		26	26		26	24		26	11		26	8					26	0
	27	4		27	6		27	27		27	30		27	20		27	8										27	3		27	8		27	26		27	25		27	16		27	9					27	0
	28	5		28	8		28	27		28	35		28	22		28	8										28	3		28	8		28	26		28	25		28	18		28	10					28	0
				29	10		29	30		29	38					29	8										29	3		29	9		29	26		29	27		29	21		29	11					29	0
				30	10		30	30		30	40					30	10										30	3		30	10		30	26		30	28		30	22		30	11					30	0
				31	10		31	32		31	43																31	3		31	10		31	26					31	23		31	11					31	0
				32	10		32	32																			32	5		32	10		32	27					32	24		32	13					32	0
				33	10		33	33																			33	6		33	12								33									33	0
				34	12		34	33																																								34	1
							35	33
							36	34

## Sheet: Fig. 9
Hemolymph was collected from adults following treatment with i) no PSI, (ii) MB, (iii) RB in addition to a photoperiod or dark incubation. L-DOPA was added and to the hemolymph and the optical density at 490 nm was measured every 5 minutes, for 30 minutes. Control groups were L-DOPA+H2O alone, with no hemolymph added.
Sample_Type	Treatment_PSI	Treatment_Light	Sex	Biological Replicate	Sample_Collection_Date	PO_Assay_Date	Time	OD
Experimental	NT	Light	Male	1	2021-07-10	2021-10-14	0	0.129
Experimental	NT	Light	Male	1	2021-07-10	2021-10-14	5	0.206
Experimental	NT	Light	Male	1	2021-07-10	2021-10-14	10	0.236
Experimental	NT	Light	Male	1	2021-07-10	2021-10-14	15	0.282
Experimental	NT	Light	Male	1	2021-07-10	2021-10-14	20	0.351
Experimental	NT	Light	Male	1	2021-07-10	2021-10-14	25	0.387
Experimental	NT	Light	Male	1	2021-07-10	2021-10-14	30	0.449
Experimental	NT	Light	Female	1	2021-07-10	2021-10-14	0	0.027
Experimental	NT	Light	Female	1	2021-07-10	2021-10-14	5	0.066
Experimental	NT	Light	Female	1	2021-07-10	2021-10-14	10	0.081
Experimental	NT	Light	Female	1	2021-07-10	2021-10-14	15	0.104
Experimental	NT	Light	Female	1	2021-07-10	2021-10-14	20	0.149
Experimental	NT	Light	Female	1	2021-07-10	2021-10-14	25	0.177
Experimental	NT	Light	Female	1	2021-07-10	2021-10-14	30	0.21
Experimental	NT	Dark	Male	1	2021-07-10	2021-10-14	0	0.067
Experimental	NT	Dark	Male	1	2021-07-10	2021-10-14	5	0.097
Experimental	NT	Dark	Male	1	2021-07-10	2021-10-14	10	0.107
Experimental	NT	Dark	Male	1	2021-07-10	2021-10-14	15	0.131
Experimental	NT	Dark	Male	1	2021-07-10	2021-10-14	20	0.186
Experimental	NT	Dark	Male	1	2021-07-10	2021-10-14	25	0.199
Experimental	NT	Dark	Male	1	2021-07-10	2021-10-14	30	0.25
Experimental	NT	Dark	Female	1	2021-07-10	2021-10-14	0	0.029
Experimental	NT	Dark	Female	1	2021-07-10	2021-10-14	5	0.028
Experimental	NT	Dark	Female	1	2021-07-10	2021-10-14	10	0.03
Experimental	NT	Dark	Female	1	2021-07-10	2021-10-14	15	0.037
Experimental	NT	Dark	Female	1	2021-07-10	2021-10-14	20	0.049
Experimental	NT	Dark	Female	1	2021-07-10	2021-10-14	25	0.069
Experimental	NT	Dark	Female	1	2021-07-10	2021-10-14	30	0.078
Experimental	RB	Light	Male	1	2021-07-10	2021-10-14	0	0.067
Experimental	RB	Light	Male	1	2021-07-10	2021-10-14	5	0.078
Experimental	RB	Light	Male	1	2021-07-10	2021-10-14	10	0.082
Experimental	RB	Light	Male	1	2021-07-10	2021-10-14	15	0.096
Experimental	RB	Light	Male	1	2021-07-10	2021-10-14	20	0.121
Experimental	RB	Light	Male	1	2021-07-10	2021-10-14	25	0.135
Experimental	RB	Light	Male	1	2021-07-10	2021-10-14	30	0.154
Experimental	RB	Light	Female	1	2021-07-10	2021-10-14	0	0.024
Experimental	RB	Light	Female	1	2021-07-10	2021-10-14	5	0.03
Experimental	RB	Light	Female	1	2021-07-10	2021-10-14	10	0.034
Experimental	RB	Light	Female	1	2021-07-10	2021-10-14	15	0.039
Experimental	RB	Light	Female	1	2021-07-10	2021-10-14	20	0.059
Experimental	RB	Light	Female	1	2021-07-10	2021-10-14	25	0.08
Experimental	RB	Light	Female	1	2021-07-10	2021-10-14	30	0.101
Experimental	RB	Dark	Male	1	2021-07-10	2021-10-14	0	0.036
Experimental	RB	Dark	Male	1	2021-07-10	2021-10-14	5	0.079
Experimental	RB	Dark	Male	1	2021-07-10	2021-10-14	10	0.115
Experimental	RB	Dark	Male	1	2021-07-10	2021-10-14	15	0.157
Experimental	RB	Dark	Male	1	2021-07-10	2021-10-14	20	0.225
Experimental	RB	Dark	Male	1	2021-07-10	2021-10-14	25	0.269
Experimental	RB	Dark	Male	1	2021-07-10	2021-10-14	30	0.322
Experimental	RB	Dark	Female	1	2021-07-10	2021-10-14	0	0.035
Experimental	RB	Dark	Female	1	2021-07-10	2021-10-14	5	0.044
Experimental	RB	Dark	Female	1	2021-07-10	2021-10-14	10	0.056
Experimental	RB	Dark	Female	1	2021-07-10	2021-10-14	15	0.071
Experimental	RB	Dark	Female	1	2021-07-10	2021-10-14	20	0.091
Experimental	RB	Dark	Female	1	2021-07-10	2021-10-14	25	0.145
Experimental	RB	Dark	Female	1	2021-07-10	2021-10-14	30	0.16
Experimental	MB	Light	Female	1	2021-07-10	2021-10-14	0	0.069
Experimental	MB	Light	Female	1	2021-07-10	2021-10-14	5	0.225
Experimental	MB	Light	Female	1	2021-07-10	2021-10-14	10	0.328
Experimental	MB	Light	Female	1	2021-07-10	2021-10-14	15	0.413
Experimental	MB	Light	Female	1	2021-07-10	2021-10-14	20	0.538
Experimental	MB	Light	Female	1	2021-07-10	2021-10-14	25	0.586
Experimental	MB	Light	Female	1	2021-07-10	2021-10-14	30	0.653
Experimental	MB	Dark	Male	1	2021-07-10	2021-10-14	0	0.09
Experimental	MB	Dark	Male	1	2021-07-10	2021-10-14	5	0.103
Experimental	MB	Dark	Male	1	2021-07-10	2021-10-14	10	0.11
Experimental	MB	Dark	Male	1	2021-07-10	2021-10-14	15	0.136
Experimental	MB	Dark	Male	1	2021-07-10	2021-10-14	20	0.19
Experimental	MB	Dark	Male	1	2021-07-10	2021-10-14	25	0.226
Experimental	MB	Dark	Male	1	2021-07-10	2021-10-14	30	0.276
Experimental	MB	Dark	Female	1	2021-07-10	2021-10-14	0	0.133
Experimental	MB	Dark	Female	1	2021-07-10	2021-10-14	5	0.112
Experimental	MB	Dark	Female	1	2021-07-10	2021-10-14	10	0.093
Experimental	MB	Dark	Female	1	2021-07-10	2021-10-14	15	0.086
Experimental	MB	Dark	Female	1	2021-07-10	2021-10-14	20	0.064
Experimental	MB	Dark	Female	1	2021-07-10	2021-10-14	25	0.057
Experimental	MB	Dark	Female	1	2021-07-10	2021-10-14	30	0.053
Control				1	2021-07-10	2021-10-14	0	0
Control				1	2021-07-10	2021-10-14	5	0
Control				1	2021-07-10	2021-10-14	10	0
Control				1	2021-07-10	2021-10-14	15	0
Control				1	2021-07-10	2021-10-14	20	0.004
Control				1	2021-07-10	2021-10-14	25	0.007
Control				1	2021-07-10	2021-10-14	30	0.002
Experimental	NT	Light	Male	2	2021-07-17	2021-10-14	0	0.075
Experimental	NT	Light	Male	2	2021-07-17	2021-10-14	5	0.165
Experimental	NT	Light	Male	2	2021-07-17	2021-10-14	10	0.226
Experimental	NT	Light	Male	2	2021-07-17	2021-10-14	15	0.281
Experimental	NT	Light	Male	2	2021-07-17	2021-10-14	20	0.368
Experimental	NT	Light	Male	2	2021-07-17	2021-10-14	25	0.449
Experimental	NT	Light	Male	2	2021-07-17	2021-10-14	30	0.514
Experimental	NT	Dark	Male	2	2021-07-17	2021-10-14	0	0.05
Experimental	NT	Dark	Male	2	2021-07-17	2021-10-14	5	0.608
Experimental	NT	Dark	Male	2	2021-07-17	2021-10-14	10	0.755
Experimental	NT	Dark	Male	2	2021-07-17	2021-10-14	15	0.882
Experimental	NT	Dark	Male	2	2021-07-17	2021-10-14	20	0.997
Experimental	NT	Dark	Male	2	2021-07-17	2021-10-14	25	1.13
Experimental	NT	Dark	Male	2	2021-07-17	2021-10-14	30	1.158
Experimental	NT	Dark	Female	2	2021-07-17	2021-10-14	0	0.031
Experimental	NT	Dark	Female	2	2021-07-17	2021-10-14	5	0.188
Experimental	NT	Dark	Female	2	2021-07-17	2021-10-14	10	0.249
Experimental	NT	Dark	Female	2	2021-07-17	2021-10-14	15	0.32
Experimental	NT	Dark	Female	2	2021-07-17	2021-10-14	20	0.42
Experimental	NT	Dark	Female	2	2021-07-17	2021-10-14	25	0.483
Experimental	NT	Dark	Female	2	2021-07-17	2021-10-14	30	0.538
Experimental	RB	Light	Male	2	2021-07-17	2021-10-14	0	0.116
Experimental	RB	Light	Male	2	2021-07-17	2021-10-14	5	0.156
Experimental	RB	Light	Male	2	2021-07-17	2021-10-14	10	0.195
Experimental	RB	Light	Male	2	2021-07-17	2021-10-14	15	0.222
Experimental	RB	Light	Male	2	2021-07-17	2021-10-14	20	0.263
Experimental	RB	Light	Male	2	2021-07-17	2021-10-14	25	0.289
Experimental	RB	Light	Male	2	2021-07-17	2021-10-14	30	0.311
Experimental	RB	Light	Female	2	2021-07-17	2021-10-14	0	0.094
Experimental	RB	Light	Female	2	2021-07-17	2021-10-14	5	0.247
Experimental	RB	Light	Female	2	2021-07-17	2021-10-14	10	0.34
Experimental	RB	Light	Female	2	2021-07-17	2021-10-14	15	0.409
Experimental	RB	Light	Female	2	2021-07-17	2021-10-14	20	0.536
Experimental	RB	Light	Female	2	2021-07-17	2021-10-14	25	0.608
Experimental	RB	Light	Female	2	2021-07-17	2021-10-14	30	0.687
Experimental	RB	Dark	Male	2	2021-07-17	2021-10-14	0	0.145
Experimental	RB	Dark	Male	2	2021-07-17	2021-10-14	5	0.306
Experimental	RB	Dark	Male	2	2021-07-17	2021-10-14	10	0.397
Experimental	RB	Dark	Male	2	2021-07-17	2021-10-14	15	0.445
Experimental	RB	Dark	Male	2	2021-07-17	2021-10-14	20	0.521
Experimental	RB	Dark	Male	2	2021-07-17	2021-10-14	25	0.6
Experimental	RB	Dark	Male	2	2021-07-17	2021-10-14	30	0.7
Experimental	RB	Dark	Female	2	2021-07-17	2021-10-14	0	0.118
Experimental	RB	Dark	Female	2	2021-07-17	2021-10-14	5	0.227
Experimental	RB	Dark	Female	2	2021-07-17	2021-10-14	10	0.308
Experimental	RB	Dark	Female	2	2021-07-17	2021-10-14	15	0.372
Experimental	RB	Dark	Female	2	2021-07-17	2021-10-14	20	0.484
Experimental	RB	Dark	Female	2	2021-07-17	2021-10-14	25	0.548
Experimental	RB	Dark	Female	2	2021-07-17	2021-10-14	30	0.613
Experimental	MB	Light	Male	2	2021-07-17	2021-10-14	0	0.024
Experimental	MB	Light	Male	2	2021-07-17	2021-10-14	5	0.066
Experimental	MB	Light	Male	2	2021-07-17	2021-10-14	10	0.115
Experimental	MB	Light	Male	2	2021-07-17	2021-10-14	15	0.151
Experimental	MB	Light	Male	2	2021-07-17	2021-10-14	20	0.217
Experimental	MB	Light	Male	2	2021-07-17	2021-10-14	25	0.254
Experimental	MB	Light	Male	2	2021-07-17	2021-10-14	30	0.301
Experimental	MB	Light	Female	2	2021-07-17	2021-10-14	0	0.041
Experimental	MB	Light	Female	2	2021-07-17	2021-10-14	5	0.045
Experimental	MB	Light	Female	2	2021-07-17	2021-10-14	10	0.053
Experimental	MB	Light	Female	2	2021-07-17	2021-10-14	15	0.063
Experimental	MB	Light	Female	2	2021-07-17	2021-10-14	20	0.074
Experimental	MB	Light	Female	2	2021-07-17	2021-10-14	25	0.082
Experimental	MB	Light	Female	2	2021-07-17	2021-10-14	30	0.097
Experimental	MB	Dark	Male	2	2021-07-17	2021-10-14	0	0.114
Experimental	MB	Dark	Male	2	2021-07-17	2021-10-14	5	0.553
Experimental	MB	Dark	Male	2	2021-07-17	2021-10-14	10	0.701
Experimental	MB	Dark	Male	2	2021-07-17	2021-10-14	15	0.733
Experimental	MB	Dark	Male	2	2021-07-17	2021-10-14	20	0.85
Experimental	MB	Dark	Male	2	2021-07-17	2021-10-14	25	1.042
Experimental	MB	Dark	Male	2	2021-07-17	2021-10-14	30	1.128
Experimental	MB	Dark	Female	2	2021-07-17	2021-10-14	0	0.108
Experimental	MB	Dark	Female	2	2021-07-17	2021-10-14	5	0.122
Experimental	MB	Dark	Female	2	2021-07-17	2021-10-14	10	0.134
Experimental	MB	Dark	Female	2	2021-07-17	2021-10-14	15	0.138
Experimental	MB	Dark	Female	2	2021-07-17	2021-10-14	20	0.161
Experimental	MB	Dark	Female	2	2021-07-17	2021-10-14	25	0.166
Experimental	MB	Dark	Female	2	2021-07-17	2021-10-14	30	0.197
Control				2	2021-07-17	2021-10-14	0	0
Control				2	2021-07-17	2021-10-14	5	0
Control				2	2021-07-17	2021-10-14	10	0
Control				2	2021-07-17	2021-10-14	15	0
Control				2	2021-07-17	2021-10-14	20	0.001
Control				2	2021-07-17	2021-10-14	25	0.001
Control				2	2021-07-17	2021-10-14	30	0.001
Experimental	NT	Light	Male	3	2021-08-07	2021-10-15	0	0.052
Experimental	NT	Light	Male	3	2021-08-07	2021-10-15	5	0.066
Experimental	NT	Light	Male	3	2021-08-07	2021-10-15	10	0.078
Experimental	NT	Light	Male	3	2021-08-07	2021-10-15	15	0.104
Experimental	NT	Light	Male	3	2021-08-07	2021-10-15	20	0.114
Experimental	NT	Light	Male	3	2021-08-07	2021-10-15	25	0.135
Experimental	NT	Light	Male	3	2021-08-07	2021-10-15	30	0.156
Experimental	NT	Light	Female	3	2021-08-07	2021-10-15	0	0.105
Experimental	NT	Light	Female	3	2021-08-07	2021-10-15	5	0.122
Experimental	NT	Light	Female	3	2021-08-07	2021-10-15	10	0.13
Experimental	NT	Light	Female	3	2021-08-07	2021-10-15	15	0.14
Experimental	NT	Light	Female	3	2021-08-07	2021-10-15	20	0.153
Experimental	NT	Light	Female	3	2021-08-07	2021-10-15	25	0.173
Experimental	NT	Light	Female	3	2021-08-07	2021-10-15	30	0.197
Experimental	NT	Dark	Male	3	2021-08-07	2021-10-15	0	0.042
Experimental	NT	Dark	Male	3	2021-08-07	2021-10-15	5	0.08
Experimental	NT	Dark	Male	3	2021-08-07	2021-10-15	10	0.111
Experimental	NT	Dark	Male	3	2021-08-07	2021-10-15	15	0.149
Experimental	NT	Dark	Male	3	2021-08-07	2021-10-15	20	0.179
Experimental	NT	Dark	Male	3	2021-08-07	2021-10-15	25	0.252
Experimental	NT	Dark	Male	3	2021-08-07	2021-10-15	30	0.274
Experimental	NT	Dark	Female	3	2021-08-07	2021-10-15	0	0.056
Experimental	NT	Dark	Female	3	2021-08-07	2021-10-15	5	0.15
Experimental	NT	Dark	Female	3	2021-08-07	2021-10-15	10	0.234
Experimental	NT	Dark	Female	3	2021-08-07	2021-10-15	15	0.311
Experimental	NT	Dark	Female	3	2021-08-07	2021-10-15	20	0.363
Experimental	NT	Dark	Female	3	2021-08-07	2021-10-15	25	0.441
Experimental	NT	Dark	Female	3	2021-08-07	2021-10-15	30	0.511
Experimental	RB	Light	Male	3	2021-08-07	2021-10-15	0	0.069
Experimental	RB	Light	Male	3	2021-08-07	2021-10-15	5	0.117
Experimental	RB	Light	Male	3	2021-08-07	2021-10-15	10	0.158
Experimental	RB	Light	Male	3	2021-08-07	2021-10-15	15	0.196
Experimental	RB	Light	Male	3	2021-08-07	2021-10-15	20	0.224
Experimental	RB	Light	Male	3	2021-08-07	2021-10-15	25	0.273
Experimental	RB	Light	Male	3	2021-08-07	2021-10-15	30	0.324
Experimental	RB	Light	Female	3	2021-08-07	2021-10-15	0	0.116
Experimental	RB	Light	Female	3	2021-08-07	2021-10-15	5	0.204
Experimental	RB	Light	Female	3	2021-08-07	2021-10-15	10	0.324
Experimental	RB	Light	Female	3	2021-08-07	2021-10-15	15	0.425
Experimental	RB	Light	Female	3	2021-08-07	2021-10-15	20	0.472
Experimental	RB	Light	Female	3	2021-08-07	2021-10-15	25	0.512
Experimental	RB	Light	Female	3	2021-08-07	2021-10-15	30	0.59
Experimental	RB	Dark	Female	3	2021-08-07	2021-10-15	0	0.065
Experimental	RB	Dark	Female	3	2021-08-07	2021-10-15	5	0.111
Experimental	RB	Dark	Female	3	2021-08-07	2021-10-15	10	0.173
Experimental	RB	Dark	Female	3	2021-08-07	2021-10-15	15	0.237
Experimental	RB	Dark	Female	3	2021-08-07	2021-10-15	20	0.29
Experimental	RB	Dark	Female	3	2021-08-07	2021-10-15	25	0.358
Experimental	RB	Dark	Female	3	2021-08-07	2021-10-15	30	0.421
Experimental	MB	Dark	Male	3	2021-08-07	2021-10-15	0	0.058
Experimental	MB	Dark	Male	3	2021-08-07	2021-10-15	5	0.081
Experimental	MB	Dark	Male	3	2021-08-07	2021-10-15	10	0.125
Experimental	MB	Dark	Male	3	2021-08-07	2021-10-15	15	0.161
Experimental	MB	Dark	Male	3	2021-08-07	2021-10-15	20	0.192
Experimental	MB	Dark	Male	3	2021-08-07	2021-10-15	25	0.246
Experimental	MB	Dark	Male	3	2021-08-07	2021-10-15	30	0.276
Experimental	MB	Dark	Female	3	2021-08-07	2021-10-15	0	0.151
Experimental	MB	Dark	Female	3	2021-08-07	2021-10-15	5	0.205
Experimental	MB	Dark	Female	3	2021-08-07	2021-10-15	10	0.298
Experimental	MB	Dark	Female	3	2021-08-07	2021-10-15	15	0.375
Experimental	MB	Dark	Female	3	2021-08-07	2021-10-15	20	0.421
Experimental	MB	Dark	Female	3	2021-08-07	2021-10-15	25	0.447
Experimental	MB	Dark	Female	3	2021-08-07	2021-10-15	30	0.493
Control				3	2021-08-07	2021-10-15	0	0
Control				3	2021-08-07	2021-10-15	5	0
Control				3	2021-08-07	2021-10-15	10	0.001
Control				3	2021-08-07	2021-10-15	15	0.001
Control				3	2021-08-07	2021-10-15	20	0.001
Control				3	2021-08-07	2021-10-15	25	0.002
Control				3	2021-08-07	2021-10-15	30	0.002
Experimental	NT	Light	Male	4	2021-09-11	2021-10-15	0	0.026
Experimental	NT	Light	Male	4	2021-09-11	2021-10-15	5	0.042
Experimental	NT	Light	Male	4	2021-09-11	2021-10-15	10	0.073
Experimental	NT	Light	Male	4	2021-09-11	2021-10-15	15	0.082
Experimental	NT	Light	Male	4	2021-09-11	2021-10-15	20	0.118
Experimental	NT	Light	Male	4	2021-09-11	2021-10-15	25	0.146
Experimental	NT	Light	Male	4	2021-09-11	2021-10-15	30	0.18
Experimental	NT	Light	Female	4	2021-09-11	2021-10-15	0	0.126
Experimental	NT	Light	Female	4	2021-09-11	2021-10-15	5	0.207
Experimental	NT	Light	Female	4	2021-09-11	2021-10-15	10	0.261
Experimental	NT	Light	Female	4	2021-09-11	2021-10-15	15	0.31
Experimental	NT	Light	Female	4	2021-09-11	2021-10-15	20	0.392
Experimental	NT	Light	Female	4	2021-09-11	2021-10-15	25	0.43
Experimental	NT	Light	Female	4	2021-09-11	2021-10-15	30	0.472
Experimental	NT	Dark	Male	4	2021-09-11	2021-10-15	0	0.047
Experimental	NT	Dark	Male	4	2021-09-11	2021-10-15	5	0.061
Experimental	NT	Dark	Male	4	2021-09-11	2021-10-15	10	0.082
Experimental	NT	Dark	Male	4	2021-09-11	2021-10-15	15	0.107
Experimental	NT	Dark	Male	4	2021-09-11	2021-10-15	20	0.12
Experimental	NT	Dark	Male	4	2021-09-11	2021-10-15	25	0.157
Experimental	NT	Dark	Male	4	2021-09-11	2021-10-15	30	0.17
Experimental	NT	Dark	Female	4	2021-09-11	2021-10-15	0	0.224
Experimental	NT	Dark	Female	4	2021-09-11	2021-10-15	5	0.416
Experimental	NT	Dark	Female	4	2021-09-11	2021-10-15	10	0.54
Experimental	NT	Dark	Female	4	2021-09-11	2021-10-15	15	0.608
Experimental	NT	Dark	Female	4	2021-09-11	2021-10-15	20	0.684
Experimental	NT	Dark	Female	4	2021-09-11	2021-10-15	25	0.782
Experimental	NT	Dark	Female	4	2021-09-11	2021-10-15	30	0.931
Experimental	RB	Light	Male	4	2021-09-11	2021-10-15	0	0.029
Experimental	RB	Light	Male	4	2021-09-11	2021-10-15	5	0.03
Experimental	RB	Light	Male	4	2021-09-11	2021-10-15	10	0.03
Experimental	RB	Light	Male	4	2021-09-11	2021-10-15	15	0.047
Experimental	RB	Light	Male	4	2021-09-11	2021-10-15	20	0.051
Experimental	RB	Light	Male	4	2021-09-11	2021-10-15	25	0.07
Experimental	RB	Light	Male	4	2021-09-11	2021-10-15	30	0.073
Experimental	RB	Light	Female	4	2021-09-11	2021-10-15	0	0.091
Experimental	RB	Light	Female	4	2021-09-11	2021-10-15	5	0.105
Experimental	RB	Light	Female	4	2021-09-11	2021-10-15	10	0.116
Experimental	RB	Light	Female	4	2021-09-11	2021-10-15	15	0.133
Experimental	RB	Light	Female	4	2021-09-11	2021-10-15	20	0.156
Experimental	RB	Light	Female	4	2021-09-11	2021-10-15	25	0.162
Experimental	RB	Light	Female	4	2021-09-11	2021-10-15	30	0.179
Experimental	RB	Dark	Male	4	2021-09-11	2021-10-14	0	0.066
Experimental	RB	Dark	Male	4	2021-09-11	2021-10-14	5	0.06
Experimental	RB	Dark	Male	4	2021-09-11	2021-10-14	10	0.058
Experimental	RB	Dark	Male	4	2021-09-11	2021-10-14	15	0.071
Experimental	RB	Dark	Male	4	2021-09-11	2021-10-14	20	0.095
Experimental	RB	Dark	Male	4	2021-09-11	2021-10-14	25	0.104
Experimental	RB	Dark	Male	4	2021-09-11	2021-10-14	30	0.141
Experimental	RB	Dark	Female	4	2021-09-11	2021-10-14	0	0.066
Experimental	RB	Dark	Female	4	2021-09-11	2021-10-14	5	0.059
Experimental	RB	Dark	Female	4	2021-09-11	2021-10-14	10	0.057
Experimental	RB	Dark	Female	4	2021-09-11	2021-10-14	15	0.07
Experimental	RB	Dark	Female	4	2021-09-11	2021-10-14	20	0.081
Experimental	RB	Dark	Female	4	2021-09-11	2021-10-14	25	0.088
Experimental	RB	Dark	Female	4	2021-09-11	2021-10-14	30	0.119
Experimental	MB	Light	Female	4	2021-09-11	2021-10-14	0	0.115
Experimental	MB	Light	Female	4	2021-09-11	2021-10-14	5	0.12
Experimental	MB	Light	Female	4	2021-09-11	2021-10-14	10	0.135
Experimental	MB	Light	Female	4	2021-09-11	2021-10-14	15	0.159
Experimental	MB	Light	Female	4	2021-09-11	2021-10-14	20	0.191
Experimental	MB	Light	Female	4	2021-09-11	2021-10-14	25	0.202
Experimental	MB	Light	Female	4	2021-09-11	2021-10-14	30	0.225
Experimental	MB	Dark	Male	4	2021-09-11	2021-10-14	0	0.045
Experimental	MB	Dark	Male	4	2021-09-11	2021-10-14	5	0.045
Experimental	MB	Dark	Male	4	2021-09-11	2021-10-14	10	0.052
Experimental	MB	Dark	Male	4	2021-09-11	2021-10-14	15	0.085
Experimental	MB	Dark	Male	4	2021-09-11	2021-10-14	20	0.122
Experimental	MB	Dark	Male	4	2021-09-11	2021-10-14	25	0.15
Experimental	MB	Dark	Male	4	2021-09-11	2021-10-14	30	0.168
Experimental	MB	Dark	Female	4	2021-09-11	2021-10-14	0	0.216
Experimental	MB	Dark	Female	4	2021-09-11	2021-10-14	5	0.206
Experimental	MB	Dark	Female	4	2021-09-11	2021-10-14	10	0.21
Experimental	MB	Dark	Female	4	2021-09-11	2021-10-14	15	0.208
Experimental	MB	Dark	Female	4	2021-09-11	2021-10-14	20	0.225
Experimental	MB	Dark	Female	4	2021-09-11	2021-10-14	25	0.224
Experimental	MB	Dark	Female	4	2021-09-11	2021-10-14	30	0.242
Control				4	2021-09-11	2021-10-15	0	0
Control				4	2021-09-11	2021-10-15	5	0
Control				4	2021-09-11	2021-10-15	10	0
Control				4	2021-09-11	2021-10-15	15	0.001
Control				4	2021-09-11	2021-10-15	20	0.002
Control				4	2021-09-11	2021-10-15	25	0.001
Control				4	2021-09-11	2021-10-15	30	0.002
